# Supplementary material for: LSM12-EPAC1 defines a neuroprotective pathway that sustains the nucleocytoplasmic RAN gradient
Source: PLoS Biol. 2020 Dec 23;18(12):e3001002. doi: 10.1371/journal.pbio.3001002 (PMC7757817; doi:10.1371/journal.pbio.3001002)
Supplement: S1 Data — (XLSX) [file pbio.3001002.s016.xlsx]

## Sheet: Fig 1B
control shRNA										LSM12 shRNA										ATXN2 shRNA										LSM12 shRNA + ATXN2 shRNA
0 min	# of SGs	Size of SGs	SG+ cell	Total cell	SGs / cell	% G3BP1+				0 min	# of SGs	Size of SGs	SG+ cell	Total cell	SGs / cell	% G3BP1+				0 min	# of SGs	Size of SGs	SG+ cell	Total cell	SGs / cell	% G3BP1+				0 min	# of SGs	Size of SGs	SG+ cell	Total cell	SGs / cell	% G3BP1+
#1	0		0	19		0				#1	0		0	35		0				#1	1	0.0620049	1	31	1	3.22581				#1	0			29		0
#2	0		0	22		0				#2	3	0.0348581	2	31	1.5	6.45161				#2	0			28		0				#2	0			43		0
#3	0		0	26		0				#3	0		0	28		0				#3	0			22		0				#3	0			40		0
#4	0		0	21		0				#4	0		0	25		0				#4	0			25		0				#4	0			28		0
#5	0		0	16		0				#5	0		0	23		0				#5	0			19		0				#5	0			19		0
#6	0		0	33		0				#6	0		0	25		0				#6	0			40		0				#6	0			32		0
#7	0		0	31		0				#7	0		0	31		0				#7	0			33		0				#7	0			37		0
#8	2	0.0395711	2	23	1	8.69565				#8	0		0	17		0				#8	0			29		0				#8	0			20		0
#9	0		0	37		0				#9	0		0	19		0				#9	3	0.0396927	2	30	1.5	6.66667				#9	0			25		0
#10	0		0	24		0				#10	0		0	23		0				#10	0			21		0				#10	0			16		0
#11	1	0.0613485	1	27	1	3.7037				#11	0		0	26		0				#11	0			25		0				#11	0			29		0
#12	0		0	25		0				#12	0		0	22		0				#12	0			28		0				#12	3	0.0601462	2	36	1.5	5.55556
#13	0		0	35		0				#13	0		0	40		0				#13	0			25		0				#13	4	0.0451478	2	28	2	7.14286
#14	0		0	31		0				#14	2	0.0461105	2	30	1	6.66667				#14	0			30		0				#14	0			21		0
#15	0		0	44		0				#15	0		0	19		0				#15	0			42		0				#15	0			23		0
#16	3	0.0719583	2	37	1.5	5.40541														#16	2	0.0754021	1	35		2.85714
	AVG	0.057626			1.16667	1.1128	Total cell				AVG	0.0404843			1.25	0.874552	Total cell				AVG	0.0590332			1.25	0.796851	Total cell				AVG	0.052647			1.75	0.846561	Total cell
	SEM	0.00953287			0.166667	0.641408	451				SEM	0.0056262			0.25	0.595999	394				SEM	0.0104149			0.25	0.469281	463				SEM	0.0074992			0.25	0.582011	426
control shRNA										LSM12 shRNA										ATXN2 shRNA										LSM12 shRNA + ATXN2 shRNA
30min	# of SGs	Size of SGs	SG+ cell	Total cell	SGs / cell	% G3BP1+				30min	# of SGs	Size of SGs	SG+ cell	Total cell	SGs / cell	% G3BP1+				30min	# of SGs	Size of SGs	SG+ cell	Total cell	SGs / cell	% G3BP1+				30min	# of SGs	Size of SGs	SG+ cell	Total cell	SGs / cell	% G3BP1+
#1	62	0.18736	14	53	4.42857	26.4151				#1	8	0.060256	5	19	1.6	26.3158				#1	12	0.119968	5	27	2.4	18.5185				#1	19	0.19168	11	48	1.72727	22.9167
#2	62	0.128896	8	32	7.75	25				#2	6	0.0356	3	24	2	12.5				#2	8	0.099408	4	32	2	12.5				#2	11	0.144592	6	27	1.83333	22.2222
#3	14	0.16064	2	20	7	10				#3	5	0.0608	4	33	1.25	12.1212				#3	11	0.11936	9	36	1.22222	25				#3	6	0.08112	3	12	2	25
#4	15	0.16272	4	12	3.75	33.3333				#4	9	0.043216	5	34	1.8	14.7059				#4	12	0.10056	5	23	2.4	21.7391				#4	7	0.058768	3	21	2.33333	14.2857
#5	67	0.21248	18	49	3.72222	36.7347				#5	16	0.050832	7	50	2.28571	14				#5	10	0.119056	9	36	1.11111	25				#5	12	0.09824	7	27	1.71429	25.9259
#6	33	0.129632	6	24	5.5	25				#6	13	0.048208	9	51	1.44444	17.6471				#6	9	0.09448	6	35	1.5	17.1429				#6	18	0.13248	8	39	2.25	20.5128
#7	15	0.1792	4	14	3.75	28.5714				#7	9	0.060944	4	25	2.25	16				#7	19	0.11072	9	51	2.11111	17.6471				#7	10	0.07312	8	34	1.25	23.5294
#8	19	0.206896	4	12	4.75	33.3333				#8	8	0.06856	5	23	1.6	21.7391				#8	12	0.10056	7	37	1.71429	18.9189				#8	14	0.07242	5	31	2.8	16.129
#9	24	0.148544	5	23	4.8	21.7391				#9	12	0.08112	7	39	1.71429	17.9487				#9	21	0.14784	11	49	1.90909	22.449				#9	18	0.08112	10	29	1.8	34.4828
#10	40	0.19016	6	26	6.66667	23.0769				#10	10	0.056208	5	21	2	23.8095				#10	10	0.1088	4	31	2.5	12.9032				#10	9	0.101933	6	23	1.5	26.087
#11	55	0.2168	13	29	4.23077	44.8276				#11	33	0.03984	12	37	2.75	32.4324				#11	3	0.15776	2	27	1.5	7.40741				#11	16	0.107376	7	41	2.28571	17.0732
#12	48	0.18144	15	39	3.2	38.4615				#12	16	0.077792	8	46	2	17.3913				#12	9	0.121328	4	38	2.25	10.5263				#12	14	0.127712	6	39	2.8	15.3846
#13	177	0.20688	34	47	5.20588	72.3404				#13	22	0.097216	14	49	1.57143	28.5714				#13	7	0.110192	3	29	2.33333	10.3448				#13	15	0.040896	4	29	1.8	13.7931
#14	199	0.18992	40	68	4.975	58.8235				#14	35	0.1132	13	52	2.69231	25				#14	23	0.041152	7	42	3.28571	16.6667				#14	21	0.06344	8	38	1.5	21.0526
#15	123	0.1816	26	48	4.73077	54.1667				#15	37	0.070112	16	49	2.3125	32.6531				#15	12	0.033472	5	37	2.4	13.5135				#15	30	0.087648	12	44	2.28571	27.2727
#16	143	0.17344	30	46	4.76667	65.2174				#16	9	0.066224	5	24	1.8	20.8333				#16	8	0.07888	3	25	2.66667	12				#16	9	0.05648	4	41	2.33333	9.7561
#17	183	0.18496	33	57	5.54545	57.8947				#17	11	0.065344	6	41	1.83333	14.6341														#17	62	0.093584	22	67	3.75	32.8358
#18	337	0.23312	42	65	8.02381	64.6154				#18	33	0.063216	12	59	2.75	20.339
#19	161	0.17984	36	66	4.47222	54.5455				#19	38	0.057664	17	54	2.23529	31.4815
	AVG	0.181817			5.11937	40.7419	Total cell				AVG	0.0640185			1.99417	21.0591	Total cell				AVG	0.103971			2.08147	16.3923	Total cell				AVG	0.0948594			2.11547	21.6623	Total cell
	SEM	0.0063417			0.311699	4.10901	730				SEM	0.00434353			0.100656	1.55369	730				SEM	0.00806921			0.142773	1.34348	555				SEM	0.00912382			0.147156	1.63356	590
control shRNA										LSM12 shRNA										ATXN2 shRNA										LSM12 shRNA + ATXN2 shRNA
1hr	# of SGs	Size of SGs	SG+ cell	Total cell	SGs / cell	% G3BP1+				1hr	# of SGs	Size of SGs	SG+ cell	Total cell	SGs / cell	% G3BP1+				1hr	# of SGs	Size of SGs	SG+ cell	Total cell	SGs / cell	% G3BP1+				1hr	# of SGs	Size of SGs	SG+ cell	Total cell	SGs / cell	% G3BP1+
#1	31	0.25392	14	27	2.21429	51.8519				#1	20	0.16144	15	52	1.33333	28.8462				#1	18	0.224	9	25	2	36				#1	19	0.19696	7	16	2.71429	43.75
#2	27	0.34144	10	15	2.7	66.6667				#2	24	0.144	16	61	1.5	26.2295				#2	24	0.20336	12	24	2	50				#2	7	0.19584	4	20	1.75	20
#3	35	0.31968	9	14	3.88889	64.2857				#3	13	0.16928	12	53	1.08333	22.6415				#3	31	0.27696	12	22	2.58333	54.5455				#3	9	0.2056	4	19	2.25	21.0526
#4	14	0.20832	4	13	3.5	30.7692				#4	30	0.1928	16	42	1.875	38.0952				#4	27	0.2032	13	29	2.07692	44.8276				#4	8	0.091408	4	16	2	25
#5	48	0.252	14	31	3.42857	45.1613				#5	38	0.16144	17	51	2.23529	33.3333				#5	18	0.1963	11	32	1.63636	34.375				#5	12	0.15628	6	31	2	19.3548
#6	57	0.24832	15	27	3.8	55.5556				#6	20	0.13072	11	36	1.81818	30.5556				#6	17	0.20048	8	28	2.125	28.5714				#6	12	0.1824	7	31	1.71429	22.5806
#7	37	0.302304	12	21	3.08333	57.1429				#7	16	0.22464	7	31	2.28571	22.5806				#7	23	0.15776	13	32	1.76923	40.625				#7	6	0.1736	4	25	1.5	16
#8	33	0.22608	7	17	4.71429	41.1765				#8	32	0.155136	21	49	1.52381	42.8571				#8	18	0.17056	8	21	2.25	38.0952				#8	16	0.18512	7	22	2.28571	31.8182
#9	51	0.29392	14	26	3.64286	53.8462				#9	14	0.1144	8	23	1.75	34.7826				#9	27	0.2032	13	38	2.07692	34.2105				#9	14	0.15768	8	36	1.75	22.2222
#10	51	0.24304	16	29	3.1875	55.1724				#10	22	0.125904	13	39	1.69231	33.3333				#10	12	0.1904	4	14	3	28.5714				#10	11	0.11438	7	26	1.57143	26.9231
#11	113	0.22896	41	91	2.7561	45.0549				#11	3	0.2104	2	33	1.5	6.06061				#11	10	0.052592	3	17	3.33333	17.6471				#11	6	0.081808	3	13	2	23.0769
#12	44	0.147008	22	38	2	57.8947				#12	7	0.060096	4	29	1.75	13.7931				#12	5	0.16736	3	18	1.66667	16.6667				#12	12	0.052592	4	17	3	23.5294
#13	48	0.26656	16	37	3	43.2432				#13	17	0.26288	6	53	2.83333	11.3208				#13	23	0.1928	6	22	3.83333	27.2727				#13	5	0.17184	2	12	2.5	16.6667
#14	86	0.27584	24	42	3.58333	57.1429				#14	25	0.129024	14	46	1.78571	30.4348				#14	6	0.151011	3	17	2	17.6471				#14	11	0.130672	5	19	2.2	26.3158
#15	91	0.25408	22	39	4.13636	56.4103				#15	15	0.16016	7	38	2.14286	18.4211				#15	17	0.18256	7	25	2.42857	28				#15	13	0.1848	4	18	3.25	22.2222
#16	130	0.3088	37	85	3.51351	43.5294				#16	17	0.16192	6	19	2.83333	31.5789				#16	18	0.07888	6	21	3	28.5714				#16	2	0.087648	1	8	2	12.5
#17	96	0.2968	21	39	4.57143	53.8462				#17	10	0.143744	6	27	1.66667	22.2222
#18	92	0.21024	27	59	3.40741	45.7627
	AVG	0.259851			3.39599	51.3618	Total cell				AVG	0.159293			1.85935	26.2992	Total cell				AVG	0.178214			2.36123	32.8517	Total cell				AVG	0.148039			2.15536	23.3133	Total cell
	SEM	0.0111073			0.168934	2.09699	650				SEM	0.0111882			0.115791	2.38722	682				SEM	0.0132152			0.157607	2.77192	385				SEM	0.0120873			0.125183	1.78448	329
control shRNA										LSM12 shRNA										ATXN2 shRNA										LSM12 shRNA + ATXN2 shRNA
2hr	# of SGs	Size of SGs	SG+ cell	Total cell	SGs / cell	% G3BP1+				2hr	# of SGs	Size of SGs	SG+ cell	Total cell	SGs / cell	% G3BP1+				2hr	# of SGs	Size of SGs	SG+ cell	Total cell	SGs / cell	% G3BP1+				2hr	# of SGs	Size of SGs	SG+ cell	Total cell	SGs / cell	% G3BP1+
#1	109	0.46272	44	54	2.47727	81.4815				#1	46	0.28496	20	44	2.3	45.4545				#1	33	0.408	15	37	2.2	40.5405				#1	26	0.28208	19	51	1.36842	37.2549
#2	100	0.44416	38	43	2.63158	88.3721				#2	50	0.26928	24	51	2.08333	47.0588				#2	23	0.34576	14	26	1.64286	53.8462				#2	32	0.28	15	39	2.13333	38.4615
#3	38	0.51744	17	23	2.23529	73.913				#3	58	0.22688	31	62	1.87097	50				#3	42	0.31216	23	48	1.82609	47.9167				#3	29	0.29984	10	38	2.9	26.3158
#4	74	0.54368	30	36	2.46667	83.3333				#4	60	0.3432	25	52	2.4	48.0769				#4	11	0.39392	6	16	1.83333	37.5				#4	29	0.33872	12	35	2.41667	34.2857
#5	67	0.45712	23	27	2.91304	85.1852				#5	62	0.28176	28	67	2.21429	41.791				#5	18	0.256	8	26	2.25	30.7692				#5	16	0.19024	9	29	1.77778	31.0345
#6	92	0.45888	32	44	2.875	72.7273				#6	31	0.20176	17	33	1.82353	51.5152				#6		0.22304	33	57	0	57.8947				#6	35	0.25072	20	56	1.75	35.7143
#7	58	0.50112	27	35	2.14815	77.1429				#7	56	0.24528	20	36	2.8	55.5556				#7	25	0.51552	15	36	1.66667	41.6667				#7	20	0.33184	9	55	2.22222	16.3636
#8	91	0.48624	39	44	2.33333	88.6364				#8	37	0.281856	19	42	1.94737	45.2381				#8	37	0.41648	15	27	2.46667	55.5556				#8	43	0.32432	19	49	2.26316	38.7755
#9	109	0.4888	41	56	2.65854	73.2143				#9	43	0.154336	27	48	1.59259	56.25				#9	13	0.29952	6	14	2.16667	42.8571				#9	31	0.28528	20	36	1.55	55.5556
#10	102	0.52592	39	45	2.61538	86.6667				#10	31	0.24336	22	41	1.40909	53.6585				#10	20	0.3488	11	20	1.81818	55				#10	19	0.35504	7	27	2.71429	25.9259
#11	185	0.47872	51	65	3.62745	78.4615				#11	66	0.23552	38	65	1.73684	58.4615				#11	12	0.24832	5	18	2.4	27.7778				#11	11	0.057376	5	17	2.2	29.4118
#12	216	0.40064	49	56	4.40816	87.5				#12	74	0.28	41	69	1.80488	59.4203				#12	29	0.114848	11	23	2.63636	47.8261				#12	5	0.1928	2	11	2.5	18.1818
#13	192	0.47168	52	61	3.69231	85.2459				#13	115	0.28192	40	71	2.875	56.338				#13	16	0.141328	6	19	2.66667	31.5789				#13	2	0.2016	1	6	2	16.6667
#14	241	0.35984	58	70	4.15517	82.8571				#14	64	0.21696	33	79	1.93939	41.7722				#14	38	0.196	12	22	3.16667	54.5455				#14	5	0.21392	2	13	2.5	15.3846
#15	225	0.33824	62	69	3.62903	89.8551				#15	67	0.30448	27	52	2.48148	51.9231				#15	16	0.2728	7	19	2.28571	36.8421				#15	6	0.2512	3	21	2	14.2857
#16	262	0.4656	65	73	4.03077	89.0411				#16	77	0.24	42	68	1.83333	61.7647				#16	14	0.14024	4	15	3.5	26.6667				#16	18	0.16768	7	18	2.57143	38.8889
#17	153	0.45008	54	67	2.83333	80.597				#17	111	0.18672	47	79	2.3617	59.4937				#17	16	0.35712	6	17	2.66667	35.2941				#17	8	0.23952	3	26	2.66667	11.5385
										#18	67	0.2904	39	86	1.71795	45.3488				#18	6	0.16656	2	11	3	18.1818
																				#19	27	0.154528	11	25	2.45455	44
	AVG	0.461816			3.04297	82.6018	Total cell				AVG	0.253815			2.06621	51.6178	Total cell				AVG	0.279523			2.24458	41.3821	Total cell				AVG	0.250716			2.20788	28.4733	Total cell
	SEM	0.0131543			0.175534	1.39841	868				SEM	0.0108535			0.0952513	1.4947	1045				SEM	0.0257323			0.170091	2.59499	476				SEM	0.0183165			0.103608	2.89592	527

## Sheet: Fig 1C
	#1	LSM12	ATXN2
	control shRNA	0.981537	0.884435
	LSM12 shRNA	0.254381	0.310813
	ATXN2 shRNA	1.03349	0.134836
	LSM12 shRNA + ATXN2 shRNA	0.100558	0.0942629
		Normalized
	#2	LSM12	ATXN2
	control shRNA	1.00907	0.928721
	LSM12 shRNA	0.205448	0.374496
	ATXN2 shRNA	0.982079	0.18594
	LSM12 shRNA + ATXN2 shRNA	0.1322	0.140888
		Normalized
	#3	LSM12	ATXN2
	control shRNA	0.961459	0.884183
	LSM12 shRNA	0.132053	0.412161
	ATXN2 shRNA	1.0565	0.5708
	LSM12 shRNA + ATXN2 shRNA	0.19456	0.43719
		AVG			SEM
		LSM12	ATXN2		LSM12	ATXN2
	control shRNA	0.984023	0.899113		0.013801	0.0148041
	LSM12 shRNA	0.197294	0.365824		0.0355477	0.0295762
	ATXN2 shRNA	1.02402	0.297192		0.0219992	0.137597
	LSM12 shRNA + ATXN2 shRNA	0.14244	0.224114		0.0276147	0.107385
		AVG			SEM
		LSM12	ATXN2		LSM12	ATXN2
	control shRNA	1	1		0.0140251	0.0164653
	LSM12 shRNA	0.200497	0.406872		0.0361249	0.0328949
	ATXN2 shRNA	1.04065	0.330539		0.0223564	0.153036
	LSM12 shRNA + ATXN2 shRNA	0.144752	0.249261		0.0280631	0.119434

## Sheet: Fig 1D
control shRNA								LSM12 shRNA											control shRNA + LSM12-FLAG								LSM12 shRNA + LSM12-FLAG
0 min	# of SGs	Size of SGs	SG+ cell	Total cell	SGs / cell	% G3BP1+		0 min	# of SGs	Size of SGs	SG+ cell	Total cell	SGs / cell	% G3BP1+					0 min	# of SGs	Size of SGs	SG+ cell	Total cell	SGs / cell	% G3BP1+		0 min	# of SGs	Size of SGs	SG+ cell	Total cell	SGs / cell	% G3BP1+
#1	0		0	27		0		#1	0		0	21		0					#1	8	0.1864	5	33	1.6	15.1515		#1				21		0
#2	0		0	24		0		#2	0		0	19		0					#2	5	0.17136	4	29	1.25	13.7931		#2	3	0.058432	2	14	1.5	14.2857
#3	0		0	28		0		#3	0		0	33		0					#3	4	0.138512	3	26	1.33333	11.5385		#3	4	0.17472	1	15	4	6.66667
#4	0		0	33		0		#4	0		0	30		0					#4	3	0.092032	2	30	1.5	6.66667		#4	2	0.04544	1	19	2	5.26316
#5	3	0.0503366	2	30	1.5	6.66667		#5	0		0	28		0					#5			0	23		0		#5	1	0.0828	1	33	1	3.0303
#6	0		0	25		0		#6	0		0	22		0					#6	1	0.028048	1	22	1	4.54545		#6				18		0
#7	0		0	29		0		#7	0		0	26		0					#7	3	0.14024	2	28	1.5	7.14286		#7	3	0.091465	2	24	1.5	8.33333
#8	0		0	19		0		#8	0		0	17		0					#8	2	0.164	1	16	2	6.25		#8	6	0.073384	4	22	1.5	18.1818
#9	0		0	21		0		#9	0		0	33		0					#9	5	0.120683	3	19	1.66667	15.7895		#9	4	0.08629	2	21	2	9.52381
#10	0		0	27		0		#10	0		0	25		0					#10	9	0.15192	5	25	1.8	20		#10	3	0.0522516	3	28	1	10.7143
#11	0		0	38		0		#11	0		0	23		0					#11	3	0.102485	2	21	1.5	9.52381		#11	2	0.105923	2	24	1	8.33333
#12	0		0	25		0		#12	2	0.0223759	2	28	1	7.14286					#12	2	0.079204	1	19	2	5.26316		#12	3	0.085922	2	18	1.5	11.1111
#13	0		0	22		0		#13	1	0.0386928	1	19	1	5.26316					#13	3	0.142499	2	15	1.5	13.3333		#13	4	0.12174	2	23	2	8.69565
#14	0		0	19		0		#14	3	0.0509923	2	33	1.5	6.06061					#14	6	0.116377	4	29	1.5	13.7931		#14	5	0.103931	3	28	1.66667	10.7143
#15	2	0.0306839	2	27	1	7.40741		#15	0		0	29		0					#15	5	0.0895012	3	27	1.66667	11.1111		#15	3	0.121669	3	19	1	15.7895
	AVG	0.0405102		394	1.25	0.938272			AVG	0.0373537		386	1.16667	1.23111						AVG	0.12309		362	1.55833	10.2601			AVG	0.0926129		327	1.66667	8.70953
	SEM	0.00982633			0.25	0.640345			SEM	0.00828794			0.166667	0.664465						SEM	0.0113095			0.0721794	1.35977			SEM	0.00957904			0.221687	1.35526
control shRNA								LSM12 shRNA											control shRNA + LSM12-FLAG								LSM12 shRNA + LSM12-FLAG
30min	# of SGs	Size of SGs	G3BP1+ cell	Total cell	SGs / cell	% G3BP1+		30min	# of SGs	Size of SGs	G3BP1+ cell	Total cell	SGs / cell	% G3BP1+					30min	# of SGs	Size of SGs	G3BP1+ cell	Total cell	SGs / cell	% G3BP1+		30min	# of SGs	Size of SGs	G3BP1+ cell	Total cell	SGs / cell	% G3BP1+
#1	39	0.1624	10	61	3.9	16.3934		#1	3	0.027424	2	46	1.5	4.34783					#1	13	0.17936	2	10	6.5	20		#1	10	0.14624	4	8	2.5	50
#2	37	0.122288	7	31	5.28571	22.5806		#2	7	0.043088	5	76	1.4	6.57895					#2	33	0.13712	12	37	2.75	32.4324		#2	16	0.17248	5	14	3.2	35.7143
#3	37	0.154912	7	39	5.28571	17.9487		#3	12	0.073136	5	38	2.4	13.1579					#3	36	0.143216	12	22	3	54.5455		#3	19	0.15552	3	4	6.33333	75
#4	24	0.135612	5	21	4.8	23.8095		#4	11	0.080208	6	27	1.83333	22.2222					#4	12	0.123216	4	14	3	28.5714		#4	30	0.112432	12	19	2.5	63.1579
#5	13	0.20122	3	19	4.33333	15.7895		#5	6	0.07132	4	31	1.5	12.9032					#5	27	0.123216	6	19	4.5	31.5789		#5	23	0.119232	4	12	5.75	33.3333
#6	7	0.148544	3	12	2.33333	25		#6	15	0.092456	9	45	1.66667	20					#6	28	0.20212	5	22	5.6	22.7273		#6	6	0.123408	2	9	3	22.2222
#7	21	0.1792	4	11	5.25	36.3636		#7	9	0.045516	7	51	1.28571	13.7255					#7	20	0.12216	6	27	3.33333	22.2222		#7	6	0.19648	2	11	3	18.1818
#8	28	0.1796	5	22	5.6	22.7273		#8	3	0.05844	2	12	1.5	16.6667					#8	14	0.175512	3	8	4.66667	37.5		#8	18	0.124928	2	12	9	16.6667
#9	19	0.1552	3	14	6.33333	21.4286		#9	17	0.081484	8	39	2.125	20.5128					#9	39	0.103165	10	29	3.9	34.4828		#9	7	0.117536	2	13	3.5	15.3846
#10	25	0.189016	6	41	4.16667	14.6341		#10	11	0.052999	7	48	1.57143	14.5833					#10	30	0.22516	6	23	5	26.087		#10	24	0.13818	5	19	4.8	26.3158
#11	55	0.2168	13	29	4.23077	44.8276		#11	33	0.03984	12	37	2.75	32.4324					#11	19	0.28416	4	17	4.75	23.5294		#11	51	0.150544	19	43	2.68421	44.186
#12	48	0.18144	15	39	3.2	38.4615		#12	16	0.077792	8	46	2	17.3913					#12	16	0.22128	5	21	3.2	23.8095		#12	44	0.12072	10	39	4.4	25.641
#13	201	0.18992	40	68	5.025	58.8235		#13	22	0.097216	14	49	1.57143	28.5714					#13	22	0.104384	4	22	5.5	18.1818		#13	100	0.132976	26	41	3.84615	63.4146
#14	17	0.1792	4	14	4.25	28.5714		#14	35	0.1132	13	52	2.69231	25					#14	9	0.131872	3	26	3	11.5385		#14	67	0.16672	17	39	3.94118	43.5897
#15	168	0.20688	33	45	5.09091	73.3333		#15	37	0.070112	16	49	2.3125	32.6531					#15	4	0.34608	3	16	1.33333	18.75		#15	44	0.17376	14	34	3.14286	41.1765
								#16	9	0.066224	5	24	1.8	20.8333					#16	14	0.25536	6	20	2.33333	30
	AVG	0.173482		466	4.60565	30.7129			AVG	0.0681534		670	1.86927	18.8487						AVG	0.179836		333	3.89792	27.2473			AVG	0.14341		317	4.10652	38.2656
	SEM	0.0068722			0.257589	4.39052			SEM	0.00571841			0.115616	2.04811						SEM	0.0177115			0.345784	2.48662			SEM	0.00652392			0.457841	4.77837
control shRNA								LSM12 shRNA											control shRNA + LSM12-FLAG								LSM12 shRNA + LSM12-FLAG
1hr	# of SGs	Size of SGs	G3BP1+ cell	Total cell	SGs / cell	% G3BP1+		1hr	# of SGs	Size of SGs	G3BP1+ cell	Total cell	SGs / cell	% G3BP1+					1hr	# of SGs	Size of SGs	G3BP1+ cell	Total cell	SGs / cell	% G3BP1+		1hr	# of SGs	Size of SGs	G3BP1+ cell	Total cell	SGs / cell	% G3BP1+
#1	82	0.19872	21	40	3.90476	52.5		#1	16	0.083984	9	47	1.77778	19.1489					#1	22	0.22064	11	17	2	64.7059		#1	17	0.24352	4	16	4.25	25
#2	50	0.312	12	22	4.16667	54.5455		#2	20	0.16768	11	47	1.81818	23.4043					#2	10	0.1728	3	10	3.33333	30		#2	44	0.17264	12	25	3.66667	48
#3	68	0.22864	19	38	3.57895	50		#3	36	0.081504	19	56	1.89474	33.9286					#3	31	0.19024	6	18	5.16667	33.3333		#3	14	0.19472	3	6	4.66667	50
#4	28	0.2132	6	13	4.66667	46.1538		#4	13	0.24764	8	42	1.625	19.0476					#4	24	0.2216	8	16	3	50		#4	31	0.16096	8	13	3.875	61.5385
#5	35	0.21152	9	16	3.88889	56.25		#5	22	0.16994	11	53	2	20.7547					#5	20	0.2166	6	14	3.33333	42.8571		#5	13	0.21824	4	10	3.25	40
#6	19	0.35001	6	17	3.16667	35.2941		#6	35	0.14577	16	42	2.1875	38.0952					#6	33	0.26334	9	20	3.66667	45		#6	9	0.19008	3	10	3	30
#7	37	0.303432	8	15	4.625	53.3333		#7	26	0.13732	13	46	2	28.2609					#7	26	0.1781	5	13	5.2	38.4615		#7	11	0.159696	3	9	3.66667	33.3333
#8	28	0.25492	7	16	4	43.75		#8	21	0.15636	11	39	1.90909	28.2051					#8	12	0.13324	3	8	4	37.5		#8	24	0.1946	8	15	3	53.3333
#9	18	0.33128	5	8	3.6	62.5		#9	10	0.101504	7	37	1.42857	18.9189					#9	27	0.21006	6	12	4.5	50		#9	14	0.18524	3	10	4.66667	30
#10	33	0.20801	11	14	3	78.5714		#10	14	0.115904	9	44	1.55556	20.4545					#10	20	0.28634	5	16	4	31.25		#10	29	0.21908	5	12	5.8	41.6667
#11	86	0.27584	24	42	3.58333	57.1429		#11	20	0.13072	11	36	1.81818	30.5556					#11	24	0.2488	7	20	3.42857	35		#11	69	0.136176	18	37	3.83333	48.6486
#12	91	0.25408	22	39	4.13636	56.4103		#12	16	0.22464	7	31	2.28571	22.5806					#12	7	0.38816	6	17	1.16667	35.2941		#12	24	0.28344	9	14	2.66667	64.2857
#13	130	0.3088	37	85	3.51351	43.5294		#13	32	0.155136	21	49	1.52381	42.8571					#13	14	0.30544	5	17	2.8	29.4118		#13	40	0.19056	13	22	3.07692	59.0909
#14	96	0.2968	21	39	4.57143	53.8462		#14	14	0.1144	8	23	1.75	34.7826					#14	16	0.264	4	12	4	33.3333		#14	58	0.119088	12	32	4.83333	37.5
#15	92	0.21024	27	59	3.40741	45.7627		#15	22	0.125904	13	39	1.69231	33.3333					#15	21	0.23376	8	11	2.625	72.7273		#15	60	0.2072	20	36	3	55.5556
#16								#16	3	0.2104	2	33	1.5	6.06061					#16
	AVG	0.263833		463	3.85398	52.6393			AVG	0.14805		664	1.7979	26.2743						AVG	0.235541		221	3.48135	41.925			AVG	0.191683		267	3.81679	45.1968
	SEM	0.0131037			0.132786	2.56535			SEM	0.0119777			0.0611266	2.30348						SEM	0.0159909			0.282009	3.30394			SEM	0.0105891			0.227202	3.19976
control shRNA								LSM12 shRNA											control shRNA + LSM12-FLAG								LSM12 shRNA + LSM12-FLAG
2hr	# of SGs	Size of SGs	G3BP1+ cell	Total cell	SGs / cell	% G3BP1+		2hr	# of SGs	Size of SGs	G3BP1+ cell	Total cell	SGs / cell	% G3BP1+					2hr	# of SGs	Size of SGs	G3BP1+ cell	Total cell	SGs / cell	% G3BP1+		2hr	# of SGs	Size of SGs	G3BP1+ cell	Total cell	SGs / cell	% G3BP1+
#1	78	0.41248	33	40	2.36364	82.5		#1	29	0.17968	14	47	2.07143	29.7872					#1	18	0.2376	9	13	2	69.2308		#1	18	0.33216	5	8	3.6	62.5
#2	144	0.37504	46	52	3.13043	88.4615		#2	37	0.17216	16	48	2.3125	33.3333					#2	14	0.42704	8	14	1.75	57.1429		#2	17	0.3968	5	8	3.4	62.5
#3	75	0.41152	27	30	2.77778	90		#3	60	0.17184	26	54	2.30769	48.1481					#3	32	0.56496	13	25	2.46154	52		#3	27	0.35552	4	5	6.75	80
#4	93	0.44416	33	42	2.81818	78.5714		#4	59	0.139904	25	48	2.36	52.0833					#4	17	0.41136	9	19	1.88889	47.3684		#4	15	0.42784	6	10	2.5	60
#5	58	0.53418	26	35	2.23077	74.2857		#5	37	0.30882	14	32	2.64286	43.75					#5	14	0.35264	6	13	2.33333	46.1538		#5	16	0.34624	7	10	2.28571	70
#6	49	0.45868	18	24	2.72222	75		#6	41	0.25688	26	47	1.57692	55.3191					#6	23	0.4512	8	16	2.875	50		#6	9	0.41296	7	8	1.28571	87.5
#7	62	0.4657	26	32	2.38462	81.25		#7	27	0.16928	11	39	2.45455	28.2051					#7	9	0.44696	4	7	2.25	57.1429		#7	11	0.36704	4	5	2.75	80
#8	44	0.51028	17	20	2.58824	85		#8	24	0.1476	11	22	2.18182	50					#8	27	0.51756	13	16	2.07692	81.25		#8	15	0.36928	6	6	2.5	100
#9	26	0.501192	11	14	2.36364	78.5714		#9	35	0.22528	20	41	1.75	48.7805					#9	33	0.42464	20	28	1.65	71.4286		#9	19	0.2824	8	13	2.375	61.5385
#10	53	0.41887	32	36	1.65625	88.8889		#10	30	0.28176	13	38	2.30769	34.2105					#10	20	0.45694	7	12	2.85714	58.3333		#10	29	0.45664	10	17	2.9	58.8235
#11	57	0.50112	29	35	1.96552	82.8571		#11	66	0.23552	38	65	1.73684	58.4615					#11	27	0.35056	12	17	2.25	70.5882		#11	24	0.44624	8	15	3	53.3333
#12	87	0.48624	36	44	2.41667	81.8182		#12	64	0.21696	33	79	1.93939	41.7722					#12	24	0.2776	9	13	2.66667	69.2308		#12	15	0.2848	6	10	2.5	60
#13	109	0.4888	41	56	2.65854	73.2143		#13	115	0.28192	40	71	2.875	56.338					#13	31	0.32736	13	18	2.38462	72.2222		#13	16	0.21744	4	11	4	36.3636
#14	99	0.52592	38	44	2.60526	86.3636		#14	74	0.28	41	69	1.80488	59.4203					#14	12	0.55072	8	11	1.5	72.7273		#14	31	0.2872	16	24	1.9375	66.6667
#15	185	0.47872	51	65	3.62745	78.4615		#15	67	0.30448	27	52	2.48148	51.9231					#15	54	0.29136	22	25	2.45455	88		#15	33	0.308	14	27	2.35714	51.8519
#16								#16	77	0.24	42	68	1.83333	61.7647					#16	38	0.36672	16	25	2.375	64		#16	21	0.316	9	23	2.33333	39.1304
	AVG	0.467527		569	2.55395	81.6829			AVG	0.225755		820	2.16477	47.0811						AVG	0.403451		272	2.23585	64.1762			AVG	0.35041		200	2.90465	64.388
	SEM	0.0120684			0.120005	1.38539			SEM	0.0141783			0.0916959	2.70898						SEM	0.0239203			0.101084	3.04918			SEM	0.0167241			0.303355	4.14021

## Sheet: Fig 1E
control shRNA								LSM12 shRNA									control shRNA + ATXN2-FLAG								LSM12 shRNA + ATXN2-FLAG
0 min	# of SGs	Size of SGs	SG+ cell	Total cell	SGs / cell	% G3BP1+		0 min	# of SGs	Size of SGs	SG+ cell	Total cell	SGs / cell	% G3BP1+			0 min	# of SGs	Size of SGs	SG+ cell	Total cell	SGs / cell	% G3BP1+				0 min	# of SGs	Size of SGs	SG+ cell	Total cell	SGs / cell	% G3BP1+
#1	0		0	27		0		#1	0		0	21		0			#1			0	27		0				#1	3	0.134512	2	26	1.5	7.69231
#2	0		0	24		0		#2	0		0	19		0			#2	3	0.064272	2	26	1.5	7.69231				#2	1	0.038048	1	22	1	4.54545
#3	0		0	28		0		#3	0		0	33		0			#3	2	0.21424	2	28	1	7.14286				#3	5	0.136178	3	19	1.66667	15.7895
#4	0		0	33		0		#4	0		0	30		0			#4	4	0.073824	2	23	2	8.69565				#4	6	0.123788	4	29	1.5	13.7931
#5	3	0.0503366	2	30	1.5	6.66667		#5	0		0	28		0			#5			0	17		0				#5	3	0.0562244	2	21	1.5	9.52381
#6	0		0	25		0		#6	0		0	22		0			#6	4	0.043824	2	26	2	7.69231				#6	3	0.0702594	2	15	1.5	13.3333
#7	0		0	29		0		#7	0		0	26		0			#7	6	0.115129	3	23	2	13.0435				#7	3	0.126927	3	19	1	15.7895
#8	0		0	19		0		#8	0		0	17		0			#8	5	0.118947	4	22	1.25	18.1818				#8	5	0.210236	3	26	1.66667	11.5385
#9	0		0	21		0		#9	0		0	33		0			#9	4	0.0859411	3	16	1.33333	18.75				#9				23		0
#10	0		0	27		0		#10	0		0	25		0			#10	7	0.142903	3	20	2.33333	15				#10	4	0.150643	2	21	2	9.52381
#11	0		0	38		0		#11	0		0	23		0			#11	2	0.0989149	1	13	2	7.69231				#11	6	0.0983711	4	23	1.5	17.3913
#12	0		0	25		0		#12	2	0.0223759	2	28	1	7.14286			#12	3	0.170184	1	21	3	4.7619				#12	3	0.171482	2	27	1.5	7.40741
#13	0		0	22		0		#13	1	0.0386928	1	19	1	5.26316			#13	1	0.119503	1	16	1	6.25				#13	4	0.120486	2	28	2	7.14286
#14	0		0	19		0		#14	3	0.0509923	2	33	1.5	6.06061			#14	3	0.181573	2	21	1.5	9.52381				#14	6	0.194729	2	24	3	8.33333
#15	2	0.0306839	2	27	1	7.40741		#15	0		0	29		0			#15	5	0.151945	2	28	2.5	7.14286				#15	2	0.0920483	1	23	2	4.34783
	AVG	0.0405102		394	1.25	0.938272			AVG	0.0373537		386	1.16667	1.23111				AVG	0.121631		327	1.80128	8.77129					AVG	0.123138		346	1.66667	9.74346
	SEM	0.00982633			0.25	0.640345			SEM	0.00828794			0.166667	0.664465				SEM	0.0137215			0.167077	1.43237					SEM	0.0133054			0.131906	1.26055
control shRNA								LSM12 shRNA									control shRNA + ATXN2-FLAG								LSM12 shRNA + ATXN2-FLAG
30min	# of SGs	Size of SGs	G3BP1+ cell	Total cell	SGs / cell	% G3BP1+		30min	# of SGs	Size of SGs	G3BP1+ cell	Total cell	SGs / cell	% G3BP1+			30min	# of SGs	Size of SGs	G3BP1+ cell	Total cell	SGs / cell	% G3BP1+				30min	# of SGs	Size of SGs	G3BP1+ cell	Total cell	SGs / cell	% G3BP1+
#1	39	0.1624	10	61	3.9	16.3934		#1	3	0.027424	2	46	1.5	4.34783			#1	24	0.21936	8	32	3	25				#1	7	0.12936	2	12	3.5	16.6667
#2	37	0.122288	7	31	5.28571	22.5806		#2	7	0.043088	5	76	1.4	6.57895			#2	21	0.16848	6	21	3.5	28.5714				#2	13	0.13883	4	19	3.25	21.0526
#3	37	0.154912	7	39	5.28571	17.9487		#3	12	0.073136	5	38	2.4	13.1579			#3	20	0.104208	4	36	5	11.1111				#3	3	0.11822	2	31	1.5	6.45161
#4	24	0.135612	5	21	4.8	23.8095		#4	11	0.080208	6	27	1.83333	22.2222			#4	18	0.10664	4	16	4.5	25				#4	12	0.17134	3	30	4	10
#5	13	0.20122	3	19	4.33333	15.7895		#5	6	0.07132	4	31	1.5	12.9032			#5	29	0.17522	6	25	4.83333	24				#5	16	0.16784	6	44	2.66667	13.6364
#6	7	0.148544	3	12	2.33333	25		#6	15	0.092456	9	45	1.66667	20			#6	33	0.17611	7	29	4.71429	24.1379				#6	18	0.145944	7	36	2.57143	19.4444
#7	21	0.1792	4	11	5.25	36.3636		#7	9	0.045516	7	51	1.28571	13.7255			#7	23	0.191532	5	17	4.6	29.4118				#7	19	0.143072	8	41	2.375	19.5122
#8	28	0.1796	5	22	5.6	22.7273		#8	3	0.05844	2	12	1.5	16.6667			#8	22	0.16973	6	18	3.66667	33.3333				#8	8	0.154848	5	48	1.6	10.4167
#9	19	0.1552	3	14	6.33333	21.4286		#9	17	0.081484	8	39	2.125	20.5128			#9	16	0.22582	3	12	5.33333	25				#9	12	0.09822	7	39	1.71429	17.9487
#10	25	0.189016	6	41	4.16667	14.6341		#10	11	0.052999	7	48	1.57143	14.5833			#10	20	0.19223	5	14	4	35.7143				#10	8	0.132	3	26	2.66667	11.5385
#11	55	0.2168	13	29	4.23077	44.8276		#11	33	0.03984	12	37	2.75	32.4324			#11	5	0.108688	2	15	2.5	13.3333				#11	39	0.16272	12	35	3.25	34.2857
#12	48	0.18144	15	39	3.2	38.4615		#12	16	0.077792	8	46	2	17.3913			#12	52	0.2376	12	31	4.33333	38.7097				#12	61	0.084208	14	46	4.35714	30.4348
#13	201	0.18992	40	68	5.025	58.8235		#13	22	0.097216	14	49	1.57143	28.5714			#13	37	0.24448	11	27	3.36364	40.7407				#13	38	0.17824	11	38	3.45455	28.9474
#14	17	0.1792	4	14	4.25	28.5714		#14	35	0.1132	13	52	2.69231	25			#14	31	0.18432	11	24	2.81818	45.8333				#14	27	0.130352	7	33	3.85714	21.2121
#15	168	0.20688	33	45	5.09091	73.3333		#15	37	0.070112	16	49	2.3125	32.6531			#15	20	0.1518	6	18	3.33333	33.3333				#15	35	0.18752	9	29	3.88889	31.0345
								#16	9	0.066224	5	24	1.8	20.8333
	AVG	0.173482		466	4.60565	30.7129			AVG	0.0681534		670	1.86927	18.8487				AVG	0.177081		335	3.96641	28.882					AVG	0.142848		507	2.97678	19.5055
	SEM	0.0068722			0.257589	4.39052			SEM	0.00571841			0.115616	2.04811				SEM	0.0116661			0.224073	2.44984					SEM	0.00747754			0.235025	2.2007
control shRNA								LSM12 shRNA									control shRNA + ATXN2-FLAG								LSM12 shRNA + ATXN2-FLAG
1hr	# of SGs	Size of SGs	G3BP1+ cell	Total cell	SGs / cell	% G3BP1+		1hr	# of SGs	Size of SGs	G3BP1+ cell	Total cell	SGs / cell	% G3BP1+			1hr	# of SGs	Size of SGs	G3BP1+ cell	Total cell	SGs / cell	% G3BP1+				1hr	# of SGs	Size of SGs	G3BP1+ cell	Total cell	SGs / cell	% G3BP1+
#1	82	0.19872	21	40	3.90476	52.5		#1	16	0.083984	9	47	1.77778	19.1489			#1	14	0.2448	5	9	2.8	55.5556				#1	13	0.1688	4	14	3.25	28.5714
#2	50	0.312	12	22	4.16667	54.5455		#2	20	0.16768	11	47	1.81818	23.4043			#2	14	0.19776	5	14	2.8	35.7143				#2	39	0.153568	8	32	4.875	25
#3	68	0.22864	19	38	3.57895	50		#3	36	0.081504	19	56	1.89474	33.9286			#3	38	0.35904	14	27	2.71429	51.8519				#3	10	0.13712	3	28	3.33333	10.7143
#4	28	0.2132	6	13	4.66667	46.1538		#4	13	0.24764	8	42	1.625	19.0476			#4	23	0.33456	9	26	2.55556	34.6154				#4	5	0.25776	2	13	2.5	15.3846
#5	35	0.21152	9	16	3.88889	56.25		#5	22	0.16994	11	53	2	20.7547			#5	29	0.19776	10	14	2.9	71.4286				#5	33	0.17155	10	36	3.3	27.7778
#6	19	0.35001	6	17	3.16667	35.2941		#6	35	0.14577	16	42	2.1875	38.0952			#6	11	0.21348	3	7	3.66667	42.8571				#6	21	0.193232	12	47	1.75	25.5319
#7	37	0.303432	8	15	4.625	53.3333		#7	26	0.13732	13	46	2	28.2609			#7	17	0.2512	4	10	4.25	40				#7	17	0.20116	6	32	2.83333	18.75
#8	28	0.25492	7	16	4	43.75		#8	21	0.15636	11	39	1.90909	28.2051			#8	32	0.20134	7	13	4.57143	53.8462				#8	19	0.23488	6	29	3.16667	20.6897
#9	18	0.33128	5	8	3.6	62.5		#9	10	0.101504	7	37	1.42857	18.9189			#9	21	0.21778	5	11	4.2	45.4545				#9	28	0.28558	9	29	3.11111	31.0345
#10	33	0.20801	11	14	3	78.5714		#10	14	0.115904	9	44	1.55556	20.4545			#10	31	0.21778	7	16	4.42857	43.75				#10	11	0.25635	5	23	2.2	21.7391
#11	86	0.27584	24	42	3.58333	57.1429		#11	20	0.13072	11	36	1.81818	30.5556			#11	41	0.123984	16	36	2.5625	44.4444				#11	23	0.1768	8	22	2.875	36.3636
#12	91	0.25408	22	39	4.13636	56.4103		#12	16	0.22464	7	31	2.28571	22.5806			#12	34	0.35472	9	29	3.77778	31.0345				#12	38	0.16608	16	48	2.375	33.3333
#13	130	0.3088	37	85	3.51351	43.5294		#13	32	0.155136	21	49	1.52381	42.8571			#13	39	0.3208	9	37	4.33333	24.3243				#13	26	0.237888	8	37	3.25	21.6216
#14	96	0.2968	21	39	4.57143	53.8462		#14	14	0.1144	8	23	1.75	34.7826			#14	33	0.18752	10	17	3.3	58.8235				#14	39	0.22192	15	43	2.6	34.8837
#15	92	0.21024	27	59	3.40741	45.7627		#15	22	0.125904	13	39	1.69231	33.3333			#15	49	0.22944	14	29	3.5	48.2759				#15	26	0.208	9	32	2.88889	28.125
#16								#16	3	0.2104	2	33	1.5	6.06061			#16	37	0.30752	11	35	3.36364	31.4286
	AVG	0.263833		463	3.85398	52.6393			AVG	0.14805		664	1.7979	26.2743				AVG	0.247468		330	3.48273	44.5878					AVG	0.204713		465	2.95389	25.3014
	SEM	0.0131037			0.132786	2.56535			SEM	0.0119777			0.0611266	2.30348				SEM	0.0170411			0.178467	3.0046					SEM	0.0111968			0.181381	1.87472
control shRNA								LSM12 shRNA									control shRNA + ATXN2-FLAG								LSM12 shRNA + ATXN2-FLAG
2hr	# of SGs	Size of SGs	G3BP1+ cell	Total cell	SGs / cell	% G3BP1+		2hr	# of SGs	Size of SGs	G3BP1+ cell	Total cell	SGs / cell	% G3BP1+			2hr	# of SGs	Size of SGs	G3BP1+ cell	Total cell	SGs / cell	% G3BP1+				2hr	# of SGs	Size of SGs	G3BP1+ cell	Total cell	SGs / cell	% G3BP1+
#1	78	0.41248	33	40	2.36364	82.5		#1	29	0.17968	14	47	2.07143	29.7872			#1	32	0.48512	12	17	2.66667	70.5882				#1	13	0.36912	6	16	2.16667	37.5
#2	144	0.37504	46	52	3.13043	88.4615		#2	37	0.17216	16	48	2.3125	33.3333			#2	21	0.40352	9	13	2.33333	69.2308				#2	31	0.29168	6	30	5.16667	20
#3	75	0.41152	27	30	2.77778	90		#3	60	0.17184	26	54	2.30769	48.1481			#3	37	0.38816	15	25	2.46667	60				#3	5	0.41136	2	14	2.5	14.2857
#4	93	0.44416	33	42	2.81818	78.5714		#4	59	0.139904	25	48	2.36	52.0833			#4	42	0.43504	22	32	1.90909	68.75				#4	6	0.30768	5	12	1.2	41.6667
#5	58	0.53418	26	35	2.23077	74.2857		#5	37	0.30882	14	32	2.64286	43.75			#5	43	0.41126	17	22	2.52941	77.2727				#5	4	0.20587	3	18	1.33333	16.6667
#6	49	0.45868	18	24	2.72222	75		#6	41	0.25688	26	47	1.57692	55.3191			#6	51	0.37266	20	23	2.55	86.9565				#6	9	0.32316	6	29	1.5	20.6897
#7	62	0.4657	26	32	2.38462	81.25		#7	27	0.16928	11	39	2.45455	28.2051			#7	57	0.36778	26	35	2.19231	74.2857				#7	19	0.41146	13	37	1.46154	35.1351
#8	44	0.51028	17	20	2.58824	85		#8	24	0.1476	11	22	2.18182	50			#8	13	0.38098	7	9	1.85714	77.7778				#8	15	0.35796	6	19	2.5	31.5789
#9	26	0.501192	11	14	2.36364	78.5714		#9	35	0.22528	20	41	1.75	48.7805			#9	21	0.43098	11	14	1.90909	78.5714				#9	21	0.3446	8	22	2.625	36.3636
#10	53	0.41887	32	36	1.65625	88.8889		#10	30	0.28176	13	38	2.30769	34.2105			#10	29	0.44468	16	22	1.8125	72.7273				#10	30	0.31609	17	46	1.76471	36.9565
#11	57	0.50112	29	35	1.96552	82.8571		#11	66	0.23552	38	65	1.73684	58.4615			#11	72	0.34544	33	42	2.18182	78.5714				#11	33	0.29488	15	37	2.2	40.5405
#12	87	0.48624	36	44	2.41667	81.8182		#12	64	0.21696	33	79	1.93939	41.7722			#12	89	0.41024	37	51	2.40541	72.549				#12	30	0.30912	11	34	2.72727	32.3529
#13	109	0.4888	41	56	2.65854	73.2143		#13	115	0.28192	40	71	2.875	56.338			#13	45	0.50048	23	41	1.95652	56.0976				#13	24	0.29536	9	26	2.66667	34.6154
#14	99	0.52592	38	44	2.60526	86.3636		#14	74	0.28	41	69	1.80488	59.4203			#14	61	0.4312	34	49	1.79412	69.3878				#14	25	0.2984	11	21	2.27273	52.381
#15	185	0.47872	51	65	3.62745	78.4615		#15	67	0.30448	27	52	2.48148	51.9231			#15	37	0.44816	13	31	2.84615	41.9355				#15	36	0.21856	14	36	2.57143	38.8889
#16								#16	77	0.24	42	68	1.83333	61.7647			#16	42	0.38512	25	48	1.68	52.0833
	AVG	0.467527		569	2.55395	81.6829			AVG	0.225755		820	2.16477	47.0811				AVG	0.415051		474	2.19314	69.1741					AVG	0.31702		397	2.3104	32.6414
	SEM	0.0120684			0.120005	1.38539			SEM	0.0141783			0.0916959	2.70898				SEM	0.0105916			0.0896383	2.86794					SEM	0.0149849			0.2449	2.70336

## Sheet: Fig 2B
	control shRNA																					LSM12 shRNA																					ATXN2 shRNA
	DMSO					DMSO					ISRIB 2uM					ISRIB 2uM						DMSO					DMSO					ISRIB 2uM					ISRIB 2uM						DMSO					DMSO
	ars 0hr	C	N	N/C		ars 2hr	C	N	N/C		ars 0hr	C	N	N/C		ars 2hr	C	N	N/C			ars 0hr	C	N	N/C		ars 2hr	C	N	N/C		ars 0hr	C	N	N/C		ars 2hr	C	N	N/C			ars 0hr	C	N	N/C		ars 2hr	C
	#1	27.306	7.362	0.269611		#1	58.99	22.211	0.376521		#1	24.8485	8.31906	0.334792		#1	22.952	3.864	0.168351			#1	40.364	14	0.346844		#1	245.221	201.296	0.820876		#1	85.739	49.491	0.577229		#1	41.479	6.194	0.149329			#1	35.486	9.823	0.276813		#1	106.888
	#2	26.384	10.01	0.379397		#2	69.791	28.679	0.410927		#2	24.2733	12.4124	0.511361		#2	67.572	31.047	0.459465			#2	45.306	16.422	0.362469		#2	246.237	255	1.03559		#2	39.897	12.941	0.32436		#2	22.675	4.348	0.191753			#2	27.102	7.013	0.258763		#2	48.401
	#3	13.877	5.277	0.38027		#3	141.858	119.427	0.841877		#3	15.2647	5.11869	0.335329		#3	36.845	6.918	0.18776			#3	53.896	20.252	0.375761		#3	249.887	255	1.02046		#3	131.286	81.6	0.621544		#3	163.923	169.122	1.03172			#3	29.818	9.43	0.316252		#3	63.787
	#4	20.021	5.854	0.292393		#4	76.358	51.985	0.680806		#4	18.2191	6.61502	0.363081		#4	35.161	7.638	0.217229			#4	37.16	11.976	0.322282		#4	167.199	56.14	0.335768		#4	143.868	78.703	0.54705		#4	185.131	212.567	1.1482			#4	52.373	35.238	0.672828		#4	45.351
	#5	20.846	8.284	0.39739		#5	77.907	46.004	0.590499		#5	19.1783	10.2722	0.535613		#5	45.147	18.177	0.402618			#5	50.442	13.082	0.259347		#5	45.232	11.242	0.248541		#5	110.915	56.711	0.511301		#5	37.561	6.357	0.169245			#5	69.576	37.733	0.542328		#5	84.615
	#6	41.072	18.78	0.457246		#6	64.686	22.806	0.352565		#6	45.1792	18.2166	0.403208		#6	23.329	6.518	0.279395			#6	37.96	15.25	0.401739		#6	32.215	9.854	0.305882		#6	59.744	33.034	0.552926		#6	23.125	5.325	0.23027			#6	25.51	9.566	0.37499		#6	60.408
	#7	41.274	20.885	0.506009		#7	148.83	91.978	0.618007		#7	37.5593	23.6	0.62834		#7	10.328	2.14	0.207204			#7	29.564	11.506	0.38919		#7	22.398	7.912	0.353246		#7	52.282	23.191	0.443575		#7	80.45	29.462	0.366215			#7	17.692	8.239	0.465691		#7	59.597
	#8	42.743	17.094	0.399925		#8	57.178	32.433	0.567229		#8	39.3236	21.1966	0.53903		#8	121.15	64.982	0.536376			#8	60.037	13.237	0.220481		#8	29.641	10.404	0.351		#8	50.321	16.284	0.323602		#8	118.829	82.131	0.69117			#8	26.167	9.553	0.365078		#8	53.451
	#9	37.525	21.104	0.562398		#9	68.826	48.155	0.699663		#9	41.2775	20.4709	0.495933		#9	86.246	32.329	0.374846			#9	95.316	36.657	0.384584		#9	54.267	19.513	0.359574		#9	74.457	29.327	0.393878		#9	28.842	4.27	0.148048			#9	14.31	5.194	0.362963		#9	227.911
	#10	39.075	22.354	0.572079		#10	70.483	55.76	0.791113		#10	35.5583	25.26	0.710384		#10	83.462	34.265	0.410546			#10	25.041	5.366	0.214289		#10	169.867	109.401	0.644039		#10	185.74	104.884	0.564682		#10	45.06	19.723	0.437705			#10	12.29	3.046	0.247844		#10	251.214
	#11	23.11	7.62	0.329727		#11	32.155	8.28	0.257503		#11	21.2612	9.4488	0.444415		#11	132.293	68.94	0.521116			#11	61.217	18.544	0.302922		#11	60.674	21.181	0.349095		#11	35.183	4.875	0.138561		#11	78.301	80.464	1.02762			#11	60.003	13.191	0.219839		#11	74.438
	#12	52.261	19.328	0.369836		#12	68.777	42.72	0.621138		#12	57.4871	18.7482	0.326128		#12	11.136	2.947	0.264637			#12	22.276	6.208	0.278686		#12	142.13	53.071	0.373398		#12	84.838	30.712	0.362008		#12	134.195	88.415	0.658855			#12	52.066	10.243	0.196731		#12	68.808
	#13	119.141	21.117	0.177244		#13	74.324	40.622	0.546553		#13	108.418	23.8622	0.220094		#13	8.995	2.02	0.224569			#13	31.625	10.96	0.346561		#13	130.867	51.453	0.39317		#13	92.798	33.774	0.363952		#13	82.042	34.259	0.417579			#13	47.719	8.926	0.187053		#13	219.451
	#14	14.867	5.176	0.348154		#14	147.84	57.741	0.390564		#14	13.6776	6.41824	0.469251		#14	81.105	13.822	0.170421			#14	17.275	3.87	0.224023		#14	187.61	128.609	0.685512		#14	52.832	13.362	0.252915		#14	123.941	61.826	0.498834			#14	37.345	8.969	0.240166		#14	42.769
	#15	9.719	3.623	0.372775		#15	183.47	109.464	0.596632		#15	10.6909	3.51431	0.32872		#15	79.357	30.116	0.3795			#15	20.118	7.579	0.376727		#15	98.207	59.128	0.602075		#15	61.452	16.929	0.275483		#15	181.491	139.627	0.769333			#15	57.563	19.716	0.342512		#15	48.826
	#16	9.907	4.85	0.489553		#16	51.801	18.442	0.356016		#16	9.01537	5.4805	0.607906		#16	16.479	1.971	0.119607			#16	102.977	21.579	0.209552		#16	114.858	73.71	0.641749		#16	18.891	3.138	0.166111		#16	152.358	87.371	0.573459			#16	36.934	7.424	0.201007		#16	247.239
	#17	15.131	4.938	0.32635		#17	55.612	20.725	0.372671		#17	13.9205	6.12312	0.439863		#17	162.476	110.959	0.682925			#17	20.673	7.639	0.369516		#17	102.177	32.895	0.321941		#17	61.089	32.236	0.527689		#17	91.757	33.852	0.368931			#17	36.262	7.352	0.202747		#17	253.453
	#18	13.644	5.214	0.382146		#18	66.313	24.502	0.36949		#18	15.0084	5.05758	0.336983		#18	183.679	139.55	0.759749			#18	54.744	21.91	0.400227		#18	29.483	6.872	0.233083		#18	16.508	3.519	0.213169		#18	236.273	229.85	0.972815			#18	107.93	33.478	0.310183		#18	247.57
	#19	34.874	5.505	0.157854		#19	162.276	90.565	0.558092		#19	31.7353	6.22065	0.196016		#19	112.094	39.952	0.356415			#19	76.394	42.025	0.550109		#19	55.984	22.163	0.395881		#19	20.751	3.837	0.184907		#19	76.676	26.702	0.348245			#19	86.226	27.049	0.313699		#19	26.009
	#20	37.238	11.759	0.31578		#20	41.826	13.778	0.329412		#20	34.259	14.5812	0.425616		#20	93.233	51.726	0.554804			#20	65.347	24.992	0.382451		#20	229.997	243.945	1.06064		#20	35.658	16.837	0.47218		#20	78.141	30.534	0.390755			#20	81.598	46.469	0.569487		#20	30.599
	#21	59.897	9.85	0.164449		#21	113.479	39.967	0.352197		#21	65.8867	9.5545	0.145014		#21	135.537	98.909	0.729756			#21	88.387	48.84	0.55257		#21	230.171	255	1.10787		#21	110.896	72.294	0.651908		#21	147.916	114.189	0.771985			#21	31.732	11.475	0.361622		#21	44.23
	#22	59.881	11.028	0.184165		#22	141.064	62.83	0.445401		#22	54.4917	12.4616	0.228689		#22	46.836	21.576	0.460671			#22	20.985	7.717	0.367739		#22	85.138	45.204	0.53095		#22	30.326	10.035	0.330904		#22	91.344	32.103	0.351452			#22	70.199	44.779	0.637887		#22	180.031
	#23	68.847	11.224	0.163028		#23	41.01	14.475	0.352963		#23	63.3392	13.9178	0.219734		#23	52.272	24.112	0.461279			#23	12.488	4.216	0.337604		#23	123.444	99.33	0.804656		#23	20.468	4.83	0.235978		#23	122.936	51.18	0.416314			#23	21.936	12.968	0.591174		#23	35.713
	#24	64.189	12.057	0.187836		#24	23.956	7.858	0.328018		#24	70.6079	11.6953	0.165637		#24	12.628	3.776	0.299018			#24	17.176	6.082	0.354099		#24	119.173	66.264	0.556032		#24	33.415	14.386	0.430525		#24	194.209	154.548	0.795782			#24	36.426	18.269	0.501537		#24	109.146
	#25	63.104	28.124	0.445677		#25	55.058	21.335	0.3875		#25	57.4246	31.7801	0.553423		#25	27.106	7.101	0.261972			#25	29.425	8.183	0.278097		#25	240.079	255	1.06215		#25	12.884	0.421	0.0326762		#25	74.902	55.407	0.739727			#25	21.025	10.522	0.500452		#25	108.974
	#26	58.195	23.757	0.408231		#26	49.977	18.366	0.367489		#26	53.5394	29.4587	0.550224		#26	25.745	6.268	0.243465			#26	31.073	11.313	0.364078		#26	248.434	254.942	1.0262		#26	32.019	8.122	0.253662		#26	161.728	132.905	0.821781			#26	71.27	29.799	0.418114		#26	201.463
	#27	92.455	21.709	0.234806		#27	14.246	4.378	0.307314		#27	101.701	21.0577	0.207056		#27	20.147	5.892	0.29245			#27	26.068	10.471	0.40168		#27	87.649	25.211	0.287636		#27	67.585	21.031	0.311179		#27	159.421	151.134	0.948018			#27	31.953	10.775	0.337214		#27	158.135
	#28	40.737	11.103	0.272553		#28	17.028	6.267	0.368041		#28	37.0707	12.5464	0.338445		#28	14.607	4.377	0.299651			#28	24.564	10.446	0.425256		#28	66.41	15.506	0.233489		#28	88.312	29.998	0.339682		#28	93.871	93.534	0.99641			#28	63.42	15.824	0.249511		#28	25.886
	#29	55.716	15.078	0.270622		#29	21.838	4.021	0.184129		#29	51.2587	18.6967	0.364752		#29	46.679	24.112	0.516549			#29	22.804	6.659	0.29201		#29	250.235	255	1.01904		#29	74.341	35.919	0.483165		#29	138.673	106.7	0.769436			#29	47.512	4.55	0.0957653		#29	40.276
	#30	86.363	20.351	0.235645		#30	29.691	11.906	0.400997		#30	94.9993	19.7405	0.207796		#30	11.89	3.059	0.257275			#30	31.33	9.097	0.290361		#30	152.15	103.934	0.683102		#30	81.958	27.337	0.333549		#30	127.162	98.71	0.776254			#30	64.451	11.588	0.179796		#30	50.687
	#31	78.27	18.242	0.233065		#31	87.704	73.778	0.841216		#31	71.2257	20.6135	0.28941		#31	34.995	8.667	0.247664			#31	31.581	7.636	0.241791		#31	130.647	55.933	0.428123		#31	162.059	88.677	0.54719		#31	89.321	65.649	0.734978			#31	116.181	36.957	0.318098		#31	63.152
	#32	46.537	12.958	0.278445		#32	98.564	50.862	0.51603		#32	42.814	16.0679	0.375296		#32	30.91	8.576	0.277451			#32	18.492	6.573	0.355451		#32	118.878	45.231	0.380483		#32	165.045	102.386	0.620352		#32	127.748	78.721	0.616221			#32	43.314	1.557	0.0359468		#32	20.044
	#33	59.015	13.035	0.220876		#33	53.981	15.608	0.289139		#33	64.9165	12.644	0.194773		#33	25.364	6.891	0.271684			#33	25.804	3.612	0.139978		#33	131.094	44.202	0.337178		#33	103.114	33.973	0.32947		#33	112.539	68.032	0.604519			#33	31.074	10.195	0.328088		#33	247.179
	#34	44.531	11.081	0.248838		#34	65.271	25.67	0.393283		#34	40.5232	12.5215	0.308996		#34	29.408	8.28	0.281556			#34	99.832	24.83	0.248718		#34	61.097	14.916	0.244136		#34	88.889	24.734	0.278257		#34	103.746	81.404	0.784647			#34	43.373	3.484	0.0803265		#34	47.278
	#35	35.095	4.332	0.123436		#35	59.537	31.647	0.531552		#35	32.2874	5.37168	0.166371		#35	68.653	30.206	0.439981			#35	68.494	21.843	0.318904		#35	245.302	255	1.03953		#35	72.85	36.797	0.505106		#35	73.044	37.748	0.516784			#35	22.05	0.642	0.0291156		#35	53.787
	#36	29.907	5.723	0.19136		#36	27.893	11.985	0.429678		#36	32.8977	5.55131	0.168745		#36	59.036	25.453	0.431144			#36	58.329	17.337	0.297228		#36	108.075	34.166	0.316132		#36	73.524	48.283	0.656697		#36	170.045	101.937	0.599471			#36	30.223	1.018	0.033683		#36	28.466
	#37	34.03	9.321	0.273905		#37	23.821	8.542	0.358591		#37	30.9673	10.5327	0.340124		#37	49.533	12.014	0.242545			#37	19.589	3.08	0.157231		#37	84.021	22.288	0.265267		#37	17.909	3.102	0.173209		#37	65.23	24.053	0.368741			#37	25.799	10.293	0.398969		#37	36.436
	#38	40.908	24.943	0.609734		#38	11.317	3.915	0.34594		#38	37.6354	30.9293	0.821815		#38	40.333	7.381	0.183002			#38	16.121	2.381	0.147696		#38	106.092	56.503	0.532585		#38	70.207	37.411	0.532867		#38	19.542	3.791	0.193992			#38	36.701	5.774	0.157325		#38	26.728
	#39	58.102	20.519	0.353155		#39	10.855	2.028	0.186826		#39	63.9122	19.9034	0.311418		#39	87.678	35.22	0.401697			#39	23.903	5.801	0.242689		#39	143.302	104.142	0.726731		#39	58.488	22.205	0.379651		#39	196.067	180.471	0.920456			#39	57.101	17.531	0.307017		#39	30.886
	#40	28.977	8.102	0.279601		#40	13.582	3.477	0.256001		#40	26.3691	9.15526	0.347197		#40	16.335	7.852	0.480686			#40	116.855	15.579	0.133319		#40	39.316	17.832	0.453556		#40	32.821	7.521	0.229152		#40	40.808	8.581	0.210277			#40	68.488	49.851	0.727879		#40	137.837
	#41	38.611	7.491	0.194012		#41	31.787	6.35	0.199767		#41	35.5221	9.28884	0.261495		#41	20.968	4.992	0.238077			#41	125.658	18.939	0.150719		#41	169.335	110.867	0.65472		#41	23.323	6.08	0.260687		#41	124.801	68.606	0.549723			#41	94.276	23.857	0.253055		#41	58.197
	#42	53.246	11.959	0.224599		#42	94.649	11.1	0.117275		#42	58.5706	11.6002	0.198056		#42	159.574	109.238	0.68456			#42	20.32	6.066	0.298524		#42	104.799	45.771	0.43675		#42	55.08	36.588	0.66427		#42	156.346	137.009	0.876319			#42	101.773	21.569	0.211932		#42	45.078
	#43	36.32	10.205	0.280975		#43	75.059	36.487	0.486111		#43	33.0512	11.5316	0.348903		#43	155.332	89.335	0.575123			#43	23.465	4.675	0.199233		#43	186.844	120.86	0.64685		#43	71.443	30.705	0.429783		#43	151.392	116.135	0.767115			#43	40.0686	19.535	0.48754		#43	69.462
	#44	33.872	9.682	0.285841		#44	140.278	73.26	0.522249		#44	31.1622	12.0057	0.385264		#44	62.005	32.665	0.526812			#44	46.854	12.486	0.266487		#44	152.17	101.507	0.667063		#44	44.366	24.145	0.544223		#44	185.247	148.741	0.802933			#44	23.1275	11.2512	0.486485		#44	58.15
	#45	83.685	21.066	0.25173		#45	30.712	4.785	0.155802		#45	92.0535	20.434	0.22198		#45	48.421	16.06	0.331674			#45	33.673	11.762	0.349301		#45	59.052	25.737	0.435836		#45	43.681	12.79	0.292805		#45	186.196	150.37	0.80759			#45	78.397	31.8641	0.406445		#45	56.771
	#46	76.238	27.192	0.356673		#46	222.964	210.168	0.94261		#46	69.3766	30.727	0.442901		#46	16.49	3.777	0.229048			#46	40.44	11.983	0.296316		#46	199.267	158.858	0.797212		#46	53.955	13.028	0.24146		#46	196.232	178.675	0.910529			#46	35.1483	11.5217	0.327803		#46	57.975
	#47	43	11.317	0.263186		#47	154.873	104.244	0.673093		#47	39.56	14.0331	0.354729		#47	15.55	4.2	0.270096			#47	51.043	19.931	0.390475		#47	151.656	104.72	0.69051		#47	28.191	6.165	0.218687		#47	102.918	64.415	0.625887			#47	69.762	16.9206	0.242548		#47	70.251
	#48	25.128	3.661	0.145694		#48	143.394	102.17	0.712512		#48	27.6408	3.55117	0.128476		#48	13.213	3.243	0.24544			#48	36.965	12.634	0.341783		#48	198.625	142.824	0.719064		#48	26.02	8.821	0.339008		#48	101.605	50.128	0.493362			#48	52.2632	4.86531	0.0930926		#48	34.457
	#49	22.947	4.928	0.214756		#49	145.235	82.074	0.565112		#49	20.8818	5.56864	0.266675		#49	25.108	4.288	0.170782			#49	32.337	10.65	0.329344		#49	164.748	106.276	0.645082		#49	34.314	7.739	0.225535		#49	219.65	207.708	0.945632			#49	70.8961	12.391	0.174778		#49	212.822
	#50	68.028	18.488	0.27177		#50	103.994	64.744	0.622574		#50	62.5858	22.9251	0.366299		#50	42.956	9.055	0.210797			#50	30.598	11.399	0.372541		#50	190.138	151.842	0.798588		#50	36.243	4.981	0.137433		#50	189.206	123.79	0.65426			#50	127.799	39.5181	0.309221		#50	161.669
	#51	56.909	17.238	0.302905		#51	162.056	97.877	0.60397		#51	62.5999	16.7209	0.267107		#51	40.759	8.963	0.219902			#51	27.226	10.235	0.375927		#51	166.689	119.628	0.717672		#51	40.845	6.859	0.167928		#51	115.068	24.327	0.211414			#51	34.6512	1.6649	0.0480474		#51	95.776
	#52	35.134	13.988	0.398133		#52	175.658	109.109	0.621144		#52	31.9719	15.8064	0.494385		#52	63.619	21.65	0.340307			#52	16.245	4.598	0.283041		#52	195.278	177.749	0.910236		#52	37.314	13.989	0.3749		#52	99.895	48.097	0.481476			#52	24.8592	10.9015	0.43853		#52	176.914
	#53	35.136	11.911	0.338997		#53	24.564	2.769	0.112726		#53	32.3251	14.7696	0.456909		#53	64.349	11.624	0.18064			#53	16.141	5.706	0.35351		#53	19.247	4.709	0.244662		#53	41.291	11.239	0.27219		#53	79.919	47.706	0.596929			#53	34.6984	3.72544	0.107366		#53	191.756
	#54	40.223	15.949	0.396514		#54	47.213	15.078	0.319361		#54	44.2453	15.4705	0.349654		#54	50.798	16.253	0.319954			#54	22.588	6.281	0.278068		#54	88.247	49.83	0.564665		#54	30.223	4.864	0.160937		#54	75.093	49.569	0.660101			#54	17.64	0.686491	0.0389167		#54	214.622
	#55	35.277	10.709	0.303569		#55	96.902	54.866	0.566201		#55	32.1021	6.21122	0.193483		#55	91.638	18.016	0.1966			#55	52.327	15.641	0.298909		#55	95.386	77.03	0.807561		#55	52.916	10.995	0.207782		#55	96.023	41.375	0.430886			#55	33.2453	1.08855	0.0327429		#55	221.886
	#56	41.766	12.677	0.303524		#56	79.159	47.192	0.596167		#56	38.4247	7.35266	0.191352		#56	120.754	40.594	0.336171			#56	49.727	17.646	0.354858		#56	175.14	119.149	0.680307		#56	58.889	17.872	0.303486		#56	237.319	241.05	1.01572			#56	28.3789	11.0063	0.387834		#56	122.573
	#57	58.558	23.961	0.409184		#57	27.017	9.86	0.364955		#57	64.4138	13.8974	0.215752		#57	39.267	5.088	0.129574			#57	28.545	8.109	0.284078		#57	72.684	34.008	0.467888		#57	49.555	9.869	0.199152		#57	206.383	190.621	0.923627			#57	40.3711	6.17414	0.152935		#57	134.953
	#58	25.917	7.033	0.271366		#58	51.664	28.382	0.549357		#58	23.5845	4.07914	0.172959		#58	62.875	20.862	0.331801			#58	29.634	10.025	0.338294		#58	162.613	110.606	0.680179		#58	32.908	0.181	0.00550018		#58	55.976	44.106	0.787945			#58	62.8111	18.7459	0.298449		#58	72.011
	#59	74.899	22.199	0.296386		#59	41.854	14.903	0.356071		#59	68.9071	12.8754	0.186852		#59	100.388	55.918	0.557019			#59	27.342	5.782	0.21147		#59	99.297	40.576	0.408633		#59	42.365	1.166	0.0275227		#59	184.287	129.605	0.703278			#59	75.3368	53.3057	0.707565		#59	52.502
	#60	63.986	20.847	0.325806		#60	104.065	75.381	0.724365		#60	70.3846	12.0913	0.171788		#60	141.247	89.649	0.634697			#60	36.784	10.01	0.272129		#60	127.681	65.942	0.516459		#60	60.906	20.291	0.333153		#60	204.762	187.948	0.917885			#60	103.704	25.5103	0.245992		#60	73.53
	#61	60.07	22.741	0.378575		#61	141.228	85.395	0.604661		#61	54.6637	13.1898	0.24129		#61	99.701	61.307	0.614909			#61	43.041	12.141	0.28208		#61	95.592	77.835	0.814242		#61	20.725	1.432	0.0690953		#61	43.834	12.109	0.276247			#61	111.95	23.0637	0.206018		#61	57.771
	#62	77.263	31.987	0.414002		#62	98.341	47.044	0.478376		#62	71.082	18.5525	0.261001		#62	36.531	10.587	0.289809			#62	41.935	10.611	0.253034		#62	87.6	49.595	0.566153		#62	13.241	0.351	0.0265086		#62	77.701	19.595	0.252185			#62	32.0549	20.8888	0.651658		#62	216.031
	#63	62.841	19.024	0.302732		#63	75.565	34.974	0.462833		#63	69.1251	11.0339	0.159622		#63	40.996	9.692	0.236413			#63	67.861	27.36	0.403177		#63	226.106	209.948	0.928538		#63	11.269	0.246	0.0218298		#63	41.128	9.377	0.227996			#63	18.502	12.0309	0.650248		#63	196.882
	#64	22.839	4.768	0.208766		#64	135.143	66.371	0.491117		#64	20.7835	2.76544	0.133059		#64	44.773	10.836	0.242021			#64	40.02	12.948	0.323538		#64	172.3	148.198	0.860116		#64	60.916	33.112	0.543568		#64	63.565	17.041	0.268088			#64	62.7176	34.0723	0.543265		#64	23.49
	#65	15.704	2.736	0.174223		#65	29.423	3.895	0.132379		#65	14.4477	1.58688	0.109836		#65	63.613	20.641	0.324478			#65	43.798	13.926	0.31796		#65	173.4	160.247	0.924146		#65	45.116	25.245	0.559558		#65	252.712	212	0.8389			#65	28.1186	12.3202	0.438149		#65	73.069
	#66	21.114	4.188	0.198352		#66	29.823	5.472	0.183483		#66	23.2254	2.42904	0.104585		#66	42.724	8.618	0.201713			#66	25.624	7.728	0.301592		#66	188.174	173.552	0.922295		#66	16.685	0.329	0.0197183		#66	249.514	231.962	0.929655			#66	55.8096	18.0932	0.324195		#66	230.901
	#67	16.756	2.089	0.124672		#67	248.803	254.924	1.0246		#67	15.248	1.21162	0.0794611		#67	28.025	8.042	0.286958			#67	28.349	10.385	0.366327		#67	203.913	187.083	0.917465		#67	70.458	30.803	0.437182		#67	109.209	17.892	0.163833			#67	41.8106	5.20248	0.12443		#67	100.3
	#68	17.438	4.84	0.277555		#68	93.675	16.971	0.181169		#68	16.043	2.8072	0.17498		#68	137.274	99.2	0.722642			#68	24.937	9.768	0.391707		#68	31.23	5.056	0.161896		#68	25.691	8.789	0.342104		#68	146.683	19.039	0.129797			#68	77.9857	13.2497	0.1699		#68	95.511
	#69	121.027	86.067	0.711139		#69	58.291	20.6	0.353399		#69	133.13	49.9189	0.374964		#69	128.365	96.379	0.75082			#69	23.819	9.012	0.378353		#69	65.624	55.882	0.851548		#69	22.791	4.607	0.202141		#69	251.248	46.735	0.186011			#69	140.579	42.2567	0.300591		#69	194.51
	#70	52.913	16.438	0.310661		#70	49.175	24.239	0.492913		#70	48.1508	9.53404	0.198004		#70	50.308	6.03	0.119862			#70	103.878	39.977	0.384846		#70	56.646	7.505	0.132489		#70	34.852	14.528	0.416848		#70	254.976	255	1.00009			#70	38.1163	1.78028	0.0467064		#70	88.656
	#71	94.04	31.355	0.333422		#71	130.696	40.537	0.310163		#71	86.5168	18.1859	0.210201		#71	183.281	119.795	0.653614			#71	20.745	4.478	0.215859		#71	39.322	13.382	0.340318		#71	28.061	11.363	0.404939		#71	179.95	26.824	0.149064			#71	99.695	33.622	0.337249		#71	98.913
	#72	115.038	49.297	0.428528		#72	125.261	72.624	0.579781		#72	126.542	28.5923	0.225951		#72	133.252	61.67	0.462807			#72	35.109	14.406	0.410322		#72	40.003	14.935	0.373347		#72	24.107	7.175	0.297631		#72	217.114	29.627	0.136458			#72	98.201	44.415	0.452287		#72	55.932
	#73	61.838	19.146	0.309615		#73	121.852	35.308	0.289761		#73	56.2726	11.1047	0.197337		#73	53.859	7.695	0.142873			#73	12.318	0.333	0.0270336		#73	242.39	255	1.05202		#73	22.905	0.528	0.0230517		#73	44.016	7.263	0.165008			#73	62.601	3.56	0.0568681		#73	69.181
	#74	71.295	18.947	0.265755		#74	110.682	74.632	0.674292		#74	65.5914	10.9893	0.167541		#74	148.351	64.182	0.432636			#74	30.613	8.916	0.291249		#74	89.618	65.967	0.736091		#74	17.372	2.11	0.12146		#74	154.828	36.938	0.238574			#74	113.514	57.135	0.50333		#74	254.535
	#75	143.825	75.574	0.525458		#75	79.968	7.087	0.0886229		#75	158.208	43.8329	0.27706		#75	143.565	61.124	0.425758			#75	98.084	40.149	0.409333		#75	82.548	44.542	0.539589		#75	16.958	2.034	0.119943		#75	20.356	99.549	4.8904			#75	55.482	22.227	0.400616		#75	130.428
	#76	163.549	83.328	0.509499		#76	135.555	21.023	0.155088		#76	148.83	48.3302	0.324735		#76	140.232	63.202	0.450696			#76	79.323	25.612	0.322882		#76	130.856	110.997	0.848238		#76	66.953	7.32	0.10933		#76	219.712	86.753	0.394849			#76	79	1.247	0.0157848		#76	132.188
	#77	100.306	6.939	0.0691783		#77	104.235	23.466	0.225126		#77	100.359	21.0956	0.210201		#77	78.831	10.777	0.13671			#77	73.887	35.945	0.486486		#77	146.756	119.681	0.81551		#77	96.368	16.935	0.175733		#77	67.731	11.04	0.162998			#77	55.848	5.904	0.105716		#77	75.069
	#78	144.004	12.788	0.0888031		#78	85.918	12.24	0.142461		#78	146.788	32.3093	0.220108		#78	84.439	17.627	0.208754			#78	91.793	28.229	0.307529		#78	13.812	0.057	0.00412685		#78	83.568	11.049	0.132216		#78	75.08	29.253	0.389624			#78	136.892	31.037	0.226726		#78	253.612
	#79	59.473	4.16	0.0699477		#79	174.94	64.581	0.369161		#79	65.2762	12.5483	0.192234		#79	74.872	4.168	0.0556683			#79	69.102	22.386	0.323956		#79	177.354	205.393	1.1581		#79	66.589	9.95	0.149424		#79	203.943	34.46	0.168969			#79	88.749	5.173	0.058288		#79	252.101
	#80	64.054	5.151	0.0804165		#80	52.364	2.488	0.0475136		#80	112.26	33.962	0.30253		#80	72.02	5.776	0.0801999			#80	159.295	87.614	0.550011		#80	19.99	1.28	0.064032		#80	63.838	15.68	0.245622		#80	252.697	147.184	0.582453			#80	77.627	34.424	0.443454		#80	214.083
	#81	89.708	11.532	0.12855		#81	48.015	1.89	0.0393627		#81	80.238	25.241	0.314577		#81	91.287	17.298	0.18949			#81	16.142	2.873	0.177983		#81	168.244	177.519	1.05513		#81	105.524	24.682	0.233899		#81	159.237	95.746	0.60128			#81	55.905	23.629	0.422663		#81	101.155
	#82	107.281	8.325	0.0775999		#82	157.051	38.379	0.244373		#82	81.261	13.6	0.167362		#82	108.524	20.25	0.186595			#82	32.147	7.099	0.220829		#82	177.064	184.232	1.04048		#82	114.667	15.688	0.136814		#82	251.035	180.133	0.717561			#82	76.025	7.422	0.0976258		#82	249.718
	#83	252.682	79.043	0.312816		#83	236.943	149.601	0.63138		#83	96.58	17.633	0.182574		#83	90.894	17.407	0.191509			#83	61.258	22.763	0.371592		#83	88.334	74.108	0.838952		#83	106.528	23.134	0.217164		#83	76.837	22.869	0.29763			#83	176.206	81.898	0.464786		#83	164.191
	#84	120.49	13.916	0.115495		#84	206.645	164.133	0.794275		#84	128.193	21.638	0.168792		#84	73.993	13.299	0.179733			#84	71.892	32.864	0.45713		#84	110.107	44.699	0.40596		#84	50.869	5.663	0.111325		#84	170.877	104.922	0.614021			#84	243.308	54.215	0.222825		#84	149.505
	#85	135.414	14.258	0.105292		#85	224.089	163.973	0.731732		#85	118.887	66.832	0.562147		#85	73.919	42.417	0.573831			#85	23.659	7.008	0.296209		#85	138.626	91.885	0.662827		#85	47.08	8.005	0.17003		#85	124.635	56.747	0.455305			#85	75.663	7.462	0.0986215		#85	189.626
	#86	27.365	1.046	0.038224		#86	53.408	40.961	0.766945		#86	77.714	18.81	0.242041		#86	48.739	6.65	0.136441			#86	45.011	12.782	0.283975		#86	162.221	96.431	0.594442		#86	105.186	9.788	0.0930542		#86	189.467	57.754	0.304824			#86	99.466	24.777	0.2491		#86	179.101
	#87	170.113	17.861	0.104995		#87	104.551	53.408	0.510832		#87	234.078	66.214	0.282872		#87	87.242	16.115	0.184716			#87	53.679	12.568	0.234133		#87	89.679	24.023	0.267878		#87	83.784	10.922	0.130359		#87	195.09	52.995	0.271644			#87	35.588	13.27	0.372878		#87	135.079
	#88	65.651	32.307	0.492102		#88	144.43	104.551	0.723887		#88	174.085	158.158	0.90851		#88	27.735	0.668	0.0240851			#88	71.65	30.571	0.426671		#88	47.151	20.645	0.437849		#88	154.948	70.82	0.457057		#88	135.49	37.865	0.279467			#88	114.503	27.006	0.235854		#88	62.384
	#89	128.725	15.068	0.117056		#89	144.43	83.118	0.57549		#89	190.516	167.815	0.880845		#89	111.537	15.842	0.142034			#89	11.222	2.066	0.184103		#89	214.726	197.691	0.920666		#89	126.677	20.801	0.164205		#89	134.825	44.696	0.331511			#89	132.521	51.883	0.391508		#89	75.555
	#90	159.884	27.164	0.169898		#90	134.41	108.223	0.805171		#90	90.073	6.794	0.0754277		#90	66.814	11.282	0.168857			#90	15.391	4.591	0.298291		#90	131.537	87.5	0.665212		#90	153.217	44.002	0.287187		#90	214.841	75.246	0.35024			#90	139.098	27.344	0.196581		#90	210.503
	#91	142.3	51.209	0.359866		#91	129.132	46.984	0.363845		#91	60.323	5.303	0.0879101		#91	43.449	3.175	0.0730742			#91	69.575	4.757	0.0683723		#91	50.678	29.26	0.577371		#91	89.438	15.422	0.172432		#91	225.299	53.693	0.238319			#91	181.269	76.652	0.422863		#91	214.573
	#92	251.653	54.874	0.218054		#92	124.306	50.496	0.406223		#92	127.152	18.228	0.143356		#92	17.891	0.722	0.0403555			#92	78.357	14.824	0.189185		#92	51.218	14.94	0.291694		#92	116.17	10.486	0.0902643		#92	201.69	118.971	0.589871			#92	120.416	20.051	0.166514		#92	239.641
	#93	198.43	43.536	0.219402		#93	62.414	6.094	0.0976384		#93	186.816	59.707	0.319603		#93	42.857	3.396	0.0792403			#93	108.127	35.264	0.326135		#93	218.434	88.834	0.406686		#93	137.028	21.553	0.157289		#93	216.731	105.043	0.48467			#93	101.563	14.823	0.145949		#93	255
	#94	92.147	5.102	0.0553681		#94	81.274	7.018	0.0863499		#94	127.735	23.022	0.180233		#94	76.792	20.629	0.268635			#94	119.899	62.396	0.520405		#94	119.791	57.122	0.476847		#94	134.732	12.637	0.0937936		#94	201.812	70.244	0.348067			#94	53.656	18.058	0.336551		#94	250.469
	#95	161.401	77.636	0.481013		#95	253.873	238.354	0.938871		#95	101.822	49.11	0.482312		#95	87.482	14.607	0.166971			#95	93.735	24.04	0.256468		#95	224.531	117.528	0.523438		#95	40.932	3.257	0.079571		#95	134.792	15.876	0.117781			#95	89.851	19.663	0.21884		#95	255
	#96	160.148	66.031	0.412312		#96	239.086	140.1	0.585982		#96	107.345	49.638	0.462416		#96	249.434	159.38	0.638967			#96	89.367	16.732	0.187228		#96	101.485	10.017	0.0987042		#96	98.64	13	0.131792		#96	112.418	22.743	0.202307			#96	126.344	35.737	0.282855		#96	140.748
	#97	177.668	53.685	0.302165		#97	249.886	169.436	0.678053		#97	116.163	22.184	0.190973		#97	137.526	36.077	0.262329			#97	38.602	1.484	0.0384436		#97	53.043	4.285	0.0807835		#97	188.384	75.531	0.400942		#97	230.797	116.37	0.504209			#97	154.647	63.758	0.412281		#97	121.427
	#98	144.194	68.057	0.471982		#98	133.303	50.234	0.376841		#98	99.562	36.974	0.371367		#98	86.876	16.691	0.192124			#98	53.624	3.663	0.068309		#98	146.129	12.857	0.0879839		#98	182.648	62.539	0.342402		#98	251.204	255	1.01511			#98	159.673	15.033	0.0941487		#98	145.714
	#99	62.754	9.538	0.15199		#99	244.953	164.771	0.672664		#99	114.075	33.105	0.290204		#99	37.305	0.668	0.0179064			#99	238.519	110.814	0.464592		#99	137.485	12.438	0.0904681		#99	69.223	12.132	0.17526		#99	237.789	59.627	0.250756			#99	182.674	50.497	0.276432		#99	139.94
	#100	91.652	39.052	0.42609		#100	75.383	7.327	0.097197		#100	128.937	62.656	0.485943		#100	38.152	1.46	0.038268			#100	64.541	10.066	0.155963		#100	254.487	110.494	0.434183		#100	46.995	4.561	0.0970529		#100	231.741	155.36	0.670404			#100	162.658	42.349	0.260356		#100	55.063
	#101	94	30.634	0.325894		#101	87.608	19.656	0.224363		#101	231.111	102.731	0.444509		#101	244.9	219.71	0.897142			#101	216.451	78.696	0.363574		#101	247.5	134.8	0.544646		#101	57.092	3.538	0.0619702		#101	81.907	26.911	0.328556			#101	215.552	63.113	0.292797		#101	59.385
	#102	106.557	11.52	0.108111		#102	69.542	12.638	0.181732		#102	46.239	1.402	0.0303207		#102	239.447	162.375	0.678125			#102	126.045	29.303	0.23248		#102	240.655	155.495	0.646132		#102	240.149	38.179	0.15898		#102	222.237	210.728	0.948213			#102	227.979	69.498	0.304844		#102	33.07
	#103	251.697	230.116	0.914258		#103	55.288	2.433	0.0440059		#103	44.111	1.81	0.0410328		#103	238.639	169.027	0.708296			#103	33.598	1.367	0.0406869		#103	243.075	127.295	0.523686		#103	133.606	22.233	0.166407		#103	197.968	94.434	0.477016			#103	151.56	72.981	0.481532		#103	107.905
	#104	225.85	99.838	0.442054		#104	53.965	3.431	0.0635782		#104	184.695	90.464	0.489802		#104	64.479	12.375	0.191923			#104	111.848	20.979	0.187567		#104	223.78	132.913	0.593945		#104	94.086	12.992	0.138086		#104	243.095	133.224	0.548033			#104	75.493	35.145	0.46554		#104	198.139
	#105	84.691	9.668	0.114156		#105	131.753	35.16	0.266863		#105	50.835	3.555	0.0699321		#105	64.58	10.443	0.161706			#105	109.548	21.667	0.197785		#105	249.359	174.984	0.701735		#105	71.379	7.971	0.111672		#105	219.585	139.566	0.63559			#105	145.745	21.247	0.145782		#105	209.201
	#106	136.578	27.133	0.198663		#106	177.431	112.033	0.631417		#106	34.96	0.61	0.0174485		#106	55.909	14.002	0.250443			#106	119.931	16.259	0.13557		#106	243.713	172.824	0.709129		#106	87.858	11.54	0.131348		#106	157.169	116.232	0.739535			#106	142.366	14.117	0.0991599		#106	63.819
	#107	152.888	26.023	0.17021		#107	116.227	24.232	0.208489		#107	70.353	6.908	0.0981906		#107	147.224	165.64	1.12509			#107	173.881	60.245	0.346473		#107	128.044	69.429	0.542228		#107	100.448	45.943	0.457381		#107	102.4	26.165	0.255518			#107	254.706	155.128	0.609047		#107	35.115
	#108	122.326	34.133	0.279033		#108	101.04	19.858	0.196536		#108	71.257	11.969	0.167969		#108	66.47	7.313	0.11002			#108	123.926	12.621	0.101843		#108	102.126	22.459	0.219915		#108	76.429	44.258	0.579073		#108	85.105	16.354	0.192163			#108	164.894	29.03	0.176052
	#109	130.16	46.723	0.358966		#109	239.756	229.067	0.955417		#109	232.512	154.496	0.664465		#109	176.365	143.683	0.814691			#109	204.532	121.905	0.596019		#109	128.702	39.851	0.309638		#109	121.465	33.419	0.275133		#109	254.271	225.133	0.885406			#109	93.813	25.331	0.270016
	#110	136.827	48.412	0.353819		#110	228.575	163.288	0.714374		#110	186.097	106.291	0.571159		#110	96.363	10.461	0.108558			#110	119.522	22.805	0.190802		#110	120.015	51.297	0.427422		#110	139.763	30.247	0.216416		#110	80.75	25.059	0.310328			#110	82.366	36.891	0.447891
	#111	158.984	68.863	0.433144		#111	254.483	217.72	0.855538		#111	117.079	23.79	0.203196		#111	215.19	145.166	0.674595			#111	168.129	30.508	0.181456		#111	33.268	17.375	0.522274		#111	133.452	33.742	0.25284		#111	247.069	240.899	0.975027			#111	146.246	35.058	0.239719
	#112	183.639	89.407	0.486863		#112	180.306	158.653	0.87991		#112	106.143	7.953	0.0749272		#112	75.36	14.939	0.198235			#112	108.167	7.942	0.0734235		#112	249.016	180.58	0.725174		#112	118.949	28.32	0.238085		#112	140.165	124.057	0.885078			#112	237.859	59.087	0.248412
	#113	128.745	56.075	0.435551		#113	201.285	159.079	0.790317		#113	160.968	64.524	0.40085		#113	27.333	1.157	0.0423298			#113	65.938	3.217	0.0487883		#113	191.336	64.518	0.337197		#113	112.01	33.088	0.295402		#113	131.845	119.611	0.907209			#113	242.603	117.228	0.483209
	#114	250.532	186.941	0.746176		#114	173.861	129.811	0.746637		#114	143.776	49.249	0.34254		#114	160.987	38.688	0.240318			#114	52.454	1.305	0.0248789		#114	35.348	26.855	0.759732		#114	99.34	29.672	0.298691		#114	124.014	69.898	0.56363			#114	54.423	28.395	0.521746
	#115	92.774	39.648	0.427361		#115	148.778	75.849	0.509813		#115	131.366	18.647	0.141947		#115	182.857	38.497	0.210531			#115	49.902	2.838	0.0568715		#115	112.653	41.117	0.364988		#115	115.798	33.962	0.293287		#115	139.142	50.049	0.359697			#115	111.496	46.469	0.416777
	#116	166.534	52.004	0.312273		#116	167.624	118.053	0.704273		#116	62.63	4.328	0.0691043		#116	185.896	52.541	0.282637			#116	255	104.233	0.408757		#116	35.334	19.648	0.556065		#116	49.389	2.674	0.0541416		#116	39.71	13.02	0.327877
	#117	42.373	3.297	0.077809		#117	87.277	28.979	0.332035		#117	68.282	4.692	0.068715		#117	198.881	57.212	0.28767			#117	70.312	17.446	0.248123		#117	62.845	46.025	0.732357		#117	109.832	31.151	0.283624		#117	91.055	27.326	0.300104
	#118	224.195	118.165	0.527063		#118	77.582	37.574	0.484313		#118	32.143	0.825	0.0256666		#118	165.982	66.398	0.400031			#118	97.183	36.414	0.374695		#118	114.521	32.142	0.280665		#118	65.094	13.81	0.212155		#118	90.615	49.529	0.546587
	#119	216.773	122.295	0.564162		#119	83.31	30.427	0.365226		#119	177.483	39.018	0.219841		#119	38.672	1.663	0.0430027			#119	209.632	71.168	0.33949		#119	113.812	95.3	0.837346		#119	66.077	18.276	0.276586		#119	254.673	254.827	1.0006
	#120	68.502	7.541	0.110084		#120	101.002	23.309	0.230778		#120	177.064	36.398	0.205564		#120	102.812	17.935	0.174445			#120	57.735	5.056	0.0875725		#120	40.347	28.063	0.695541		#120	33.758	11.5	0.34066		#120	169.093	49.916	0.295199
	#121	59.257	9.084	0.153298		#121	149.661	61.342	0.409873		#121	165.645	42.524	0.256718		#121	76.465	28.492	0.372615			#121	186.63	71.168	0.381332		#121	158.95	91.285	0.5743		#121	127.411	36.249	0.284504		#121	50.49	24.626	0.48774
	#122	93.388	12.093	0.129492		#122	141.936	74.545	0.525201		#122	227.231	82.027	0.360985		#122	56.093	10.06	0.179345			#122	55.015	1.88	0.0341725		#122	222.3	96.115	0.432366		#122	159.21	110.632	0.694881		#122	61.477	38.32	0.623323
	#123	68.094	5.544	0.0814169		#123	71.682	15.891	0.221687		#123	251.264	157.947	0.62861		#123	91.099	17.478	0.191857			#123	176.554	37.378	0.211709		#123	114.067	41.466	0.363523		#123	46.212	14.583	0.315567		#123	113.122	78.149	0.690838
	#124	247.074	208.009	0.841889		#124	126.181	51.317	0.406694		#124	112.841	26.861	0.238043		#124	213.522	79.111	0.370505			#124	179.051	37.44	0.209102		#124	98.979	54.953	0.555199		#124	82.83	13.96	0.168538		#124	253.614	214.027	0.843908
	#125	105.909	9.545	0.0901245		#125	46.417	1.978	0.0426137		#125	155.833	27.875	0.178877		#125	80.223	12.023	0.14987			#125	201.229	115.908	0.576		#125	181.709	95.611	0.526176		#125	91.676	17.471	0.190573		#125	191.79	63.526	0.331227
	#126	42.73	6.02	0.140885		#126	42.565	4.128	0.0969811		#126	188.402	89.317	0.474077		#126	91.943	9.448	0.102759			#126	252.938	189.941	0.750939		#126	208.557	162.402	0.778694		#126	100.434	33.58	0.334349		#126	245.821	139.812	0.568755
																						#127	251.407	147.858	0.588122		#127	68.979	19.293	0.279694		#127	101.069	24.919	0.246554		#127	220.37	39.81	0.180651
																						#128	254.861	155.92	0.611784		#128	27.422	12.232	0.446065		#128	88.576	27.34	0.308661		#128	242.302	123.588	0.510058
																						#129	112.745	53.506	0.474575		#129	46.411	16.301	0.351231		#129	12.48	6.033	0.483413		#129	248.491	67.813	0.272899
																						#130	72.382	4.181	0.057763		#130	20.801	15.308	0.735926		#130	100.11	15.136	0.151194		#130	76.561	19.772	0.258252
																						#131	93.326	31.234	0.334676		#131	52.705	36.092	0.684793		#131	255	255	1		#131	89.223	15.679	0.175728
																						#132	58.435	6.652	0.113836		#132	24.618	17.581	0.714152		#132	254.97	111.53	0.437424		#132	148.752	40.627	0.273119
																						#133	188.038	147.356	0.78365		#133	250.627	160.904	0.642006		#133	244.833	233.458	0.95354		#133	59.325	20.343	0.342908
																						#134	100.431	21.176	0.210851		#134	208.28	50.429	0.242121		#134	208.046	166.928	0.802361		#134	114.353	35.524	0.310652
																						#135	237.912	107.039	0.44991		#135	19.913	7.731	0.388239		#135	125.202	95.502	0.762783		#135	127.151	85.004	0.668528
																						#136	238.678	80.884	0.338883		#136	163.116	91.432	0.560534		#136	90.976	36.251	0.398468		#136	135.688	49.51	0.364881
																						#137	96.444	19.647	0.203714		#137	157.642	82.036	0.520394		#137	78.948	43.702	0.553554		#137	117.847	35.601	0.302095
			AVG	0.302107				AVG	0.446696				AVG	0.302227				AVG	0.322598					AVG	0.301098				AVG	0.568243				AVG	0.306327				AVG	0.558927					AVG	0.304652
			SEM	0.0143579				SEM	0.0208298				SEM	0.0156323				SEM	0.0184591					SEM	0.0118744				SEM	0.0223148				SEM	0.0164339				SEM	0.0394727					SEM	0.015727
[truncated: 26 more columns]

## Sheet: Fig 2D
control shRNA																						LSM12 shRNA																						ATXN2 shRNA
	DMSO					DMSO+Arsenite						ISRIB					ISRIB + Arsenite						DMSO					Arsenite						ISRIB					ISRIB + Arsenite						DMSO
	Nuclear	Cytoplasmic	N/C			Nuclear	Cytoplasmic	N/C				Nuclear	Cytoplasmic	N/C			Nuclear	Cytoplasmic	N/C				Nuclear	Cytoplasmic	N/C			Nuclear	Cytoplasmic	N/C				Nuclear	Cytoplasmic	N/C			Nuclear	Cytoplasmic	N/C				Nuclear	Cytoplasmic	N/C
#1	32.748	5.596	5.85204		#1	77.358	32.82	2.35704			#1	19.196	9.333	2.05679		#1	51.534	18.198	2.83185			#1	90.778	56.959	1.59374		#1	93.171	39.233	2.37481			#1	50.118	17.815	2.81325		#1	56.851	26.198	2.17005			#1	32.898	14.92	2.20496		#1
#2	45.412	9.58	4.74029		#2	123.62	59.907	2.06353			#2	56.005	17.003	3.29383		#2	58.209	12.81	4.54403			#2	84.624	60.226	1.40511		#2	73.82	30.277	2.43815			#2	59.273	25.141	2.35762		#2	53.339	25.738	2.07238			#2	67.096	12.804	5.24024		#2
#3	47.096	7.533	6.25196		#3	102.285	55.264	1.85084			#3	64.655	14.372	4.49868		#3	76.099	15.029	5.06348			#3	87.202	43.428	2.00797		#3	55.439	31.375	1.76698			#3	51.645	24.46	2.11141		#3	70.793	19.63	3.60637			#3	83.951	21.922	3.82953		#3
#4	34.811	7.434	4.68267		#4	73.873	50.854	1.45265			#4	45.355	16.869	2.68866		#4	71.731	32.55	2.20372			#4	60.579	19.889	3.04585		#4	80.946	55.641	1.45479			#4	61.26	40.071	1.52879		#4	64.553	34.894	1.84997			#4	99.165	31.799	3.11849		#4
#5	102.421	39.937	2.56456		#5	58.747	44.647	1.31581			#5	38.768	10.016	3.87061		#5	67.796	16.364	4.143			#5	54.397	14.619	3.72098		#5	65.545	31.291	2.09469			#5	67.548	36.271	1.86231		#5	83.677	41.291	2.02652			#5	65.842	18.231	3.61154		#5
#6	61.076	28.979	2.1076		#6	106.668	70.451	1.51407			#6	22.543	3.009	7.49186		#6	59.459	10.951	5.42955			#6	95.793	29.212	3.27923		#6	55.833	24.198	2.30734			#6	58.2	32.294	1.80219		#6	54.457	29.409	1.85171			#6	67.079	15.119	4.43674		#6
#7	103.322	36.888	2.80097		#7	81.985	30.855	2.65711			#7	41.484	14.606	2.8402		#7	44.675	16.415	2.7216			#7	63.734	54.434	1.17085		#7	93.499	47.592	1.96459			#7	75.432	23.537	3.20483		#7	52.654	29.564	1.78102			#7	68.566	9.443	7.26104		#7
#8	85.444	31.554	2.70787		#8	49.928	33.895	1.47302			#8	38.397	17.653	2.1751		#8	67.077	23.495	2.85495			#8	65.658	45.048	1.45751		#8	51.878	27.869	1.86149			#8	46.481	11.676	3.9809		#8	74.199	36.205	2.04941			#8	94.004	17.516	5.36675		#8
#9	65.106	29.268	2.22448		#9	49.038	33.937	1.44497			#9	36.714	8.138	4.51143		#9	80.691	24.608	3.27906			#9	87.214	58.268	1.49677		#9	63.588	44.456	1.43036			#9	58.43	21.098	2.76946		#9	48.687	20.506	2.37428			#9	56.786	25.387	2.23681		#9
#10	54.33	14.855	3.65735		#10	147.686	101.146	1.46013			#10	56.857	9.666	5.88216		#10	64.317	13.767	4.67182			#10	125.22	34.125	3.66945		#10	76.87	36.297	2.11781			#10	67.156	27.614	2.43195		#10	56.78	44.166	1.2856			#10	59.962	24.675	2.43007		#10
#11	40.454	3.868	10.4586		#11	181.199	103.495	1.7508			#11	55.271	7.209	7.66694		#11	77.11	34.063	2.26375			#11	80.776	66.826	1.20875		#11	80.087	46.61	1.71824			#11	39.855	27.224	1.46397		#11	77.834	55.685	1.39776			#11	67.86	20.98	3.23451		#11
#12	74.439	35.795	2.07959		#12	72.631	22.014	3.29931			#12	28.392	6.707	4.23319		#12	72.596	10.234	7.09361			#12	50.549	16.35	3.09168		#12	74.122	29.364	2.52425			#12	70.111	40.561	1.72853		#12	66.39	34.568	1.92056			#12	63.711	29.448	2.16351		#12
#13	33.54	5.222	6.42283		#13	128.052	90.7052	1.41174			#13	31.881	7.406	4.30475		#13	85.674	25.477	3.3628			#13	47.83	28.376	1.68558		#13	101.278	50.195	2.01769			#13	53.375	31.803	1.6783		#13	74.825	41.311	1.81126			#13	59.364	12.561	4.72606		#13
#14	47.461	9.46	5.01702		#14	172.146	83.6752	2.05731			#14	49.76	16.139	3.08321		#14	61.506	22.201	2.77042			#14	74.013	20.994	3.52544		#14	64.075	40.564	1.5796			#14	66.311	22.858	2.901		#14	61.812	36.093	1.71258			#14	60.108	12.414	4.84195		#14
#15	41.894	12.898	3.2481		#15	79.3	50.369	1.57438			#15	52.15	12.842	4.06089		#15	91.055	40.589	2.24334			#15	68.134	29.41	2.3167		#15	92.24	45.419	2.03087			#15	61.236	32.532	1.88233		#15	87.836	37.816	2.32272			#15	87.926	19.226	4.57329		#15
#16	63.97	24.428	2.61872		#16	88.635	46.522	1.90523			#16	47.981	13.571	3.53555		#16	45.387	14.67	3.09387			#16	39.725	13.159	3.01885		#16	68.914	31.304	2.20144			#16	55.018	37.068	1.48425		#16	67.27	41.054	1.63857			#16	68.208	13.123	5.19759		#16
#17	36.861	7.454	4.94513		#17	92.306	58.384	1.58102			#17	35.937	7.261	4.94932		#17	57.129	20.673	2.76346			#17	65.666	19.451	3.37597		#17	71.34	43.326	1.64659			#17	88.993	24.056	3.69941		#17	68.043	45.586	1.49263			#17	65.476	12.137	5.39474		#17
#18	54.459	10.785	5.04951		#18	86.832	77.327	1.12292			#18	44.941	9.365	4.79883		#18	78.183	19.009	4.11295			#18	80.402	32.784	2.45248		#18	68.952	40.874	1.68694			#18	97.162	40.011	2.42838		#18	59.656	38.676	1.54246			#18	70.319	9.345	7.52477		#18
#19	70.543	10.348	6.81707		#19	60.971	40.762	1.49578			#19	64.822	9.425	6.87767		#19	132.034	29.936	4.41054			#19	66.681	41.393	1.61092		#19	73.726	59.834	1.23218			#19	53.657	31.544	1.70102		#19	52.876	41.503	1.27403			#19	67.705	21.357	3.17015		#19
#20	49.17	10.299	4.77425		#20	75.151	88.474	0.849413			#20	51.066	18.84	2.71051		#20	76.176	19.403	3.92599			#20	48.623	15.593	3.11826		#20	60.612	26.347	2.30053			#20	81.309	37.764	2.15308		#20	57.513	26.947	2.1343			#20	57.988	16.371	3.54212		#20
#21	36.0228	5.76388	6.24975		#21	85.0938	33.8046	2.51723			#21	54.736	16.6232	3.29275		#21	56.6874	18.7439	3.02431			#21	99.8558	58.6678	1.70206		#21	102.488	40.41	2.53621			#21	55.1298	18.3495	3.00444		#21	62.5361	26.9839	2.31753			#21	36.1878	15.3676	2.35481		#21
#22	49.9532	9.8674	5.06245		#22	135.982	61.7042	2.20377			#22	39.5307	7.47883	5.28568		#22	64.0299	13.1943	4.85285			#22	93.0864	62.0328	1.5006		#22	81.202	31.1853	2.60385			#22	65.2003	25.8952	2.51785		#22	58.6729	26.5101	2.21322			#22	73.8056	13.1881	5.59637		#22
#23	51.8056	7.75899	6.67685		#23	112.514	56.9219	1.97663			#23	49.4351	9.64595	5.12496		#23	83.7089	15.4799	5.4076			#23	95.9222	44.7308	2.14443		#23	60.9829	32.3163	1.88707			#23	56.8095	25.1938	2.2549		#23	77.8723	20.2189	3.85146			#23	92.3461	22.5797	4.08979		#23
#24	38.2921	7.65702	5.00091		#24	81.2603	52.3796	1.55137			#24	62.5427	9.95598	6.28192		#24	78.9041	33.5265	2.35348			#24	66.6369	20.4857	3.25285		#24	89.0406	57.3102	1.55366			#24	67.386	41.2731	1.63268		#24	71.0083	35.9408	1.9757			#24	109.082	32.753	3.33043		#24
#25	112.663	41.1351	2.73885		#25	64.6217	45.9864	1.40523			#25	60.7981	7.42527	8.188		#25	74.5756	16.8549	4.42456			#25	57.8367	15.0576	3.84104		#25	72.0995	32.2297	2.23705			#25	74.3028	37.3591	1.98888		#25	92.0447	42.5297	2.16424			#25	72.4262	18.7779	3.85699		#25
#26	67.1836	29.8484	2.25083		#26	117.335	72.5645	1.61697			#26	54.9836	10.6737	5.15133		#26	65.4049	19.2795	3.39245			#26	105.372	30.0884	3.5021		#26	61.4163	24.9239	2.46415			#26	64.02	33.2628	1.92467		#26	59.9027	30.2913	1.97756			#26	73.7869	15.5726	4.73826		#26
#27	113.654	37.9946	2.99132		#27	90.1835	31.7807	2.83769			#27	68.7597	13.7666	4.9947		#27	49.1425	16.9075	2.90656			#27	70.1074	56.067	1.25042		#27	102.849	49.0198	2.09811			#27	82.9752	34.2431	2.42312		#27	57.9194	30.4509	1.90206			#27	74.6146	16.7263	4.46092		#27
#28	93.9884	32.5006	2.8919		#28	54.9208	34.9119	1.57313			#28	99.1777	14.9748	6.62299		#28	73.7847	24.1999	3.04897			#28	72.2238	46.3994	1.55657		#28	62.5658	28.7051	2.17961			#28	51.1291	14.9363	3.42315		#28	81.6189	37.2912	2.18869			#28	103.404	18.0415	5.73148		#28
#29	71.6166	30.146	2.37566		#29	53.9418	34.9551	1.54317			#29	78.131	27.6948	2.82114		#29	88.7601	25.3462	3.5019			#29	95.9354	60.016	1.5985		#29	69.9468	45.7897	1.52757			#29	64.273	21.7309	2.95767		#29	53.5557	21.1212	2.53564			#29	62.4646	26.1486	2.38883		#29
#30	46.0834	13.2849	3.46885		#30	87.23	51.8801	1.68138			#30	57.365	13.2273	4.33688		#30	100.161	41.8067	2.3958			#30	74.9474	30.2923	2.47414		#30	101.464	56.7816	1.78692			#30	67.3596	33.508	2.01026		#30	96.6196	38.9505	2.48058			#30	96.7186	19.8028	4.88409		#30
#31	70.367	25.1608	2.79669		#31	72.4985	47.9177	1.51298			#31	52.7791	13.9781	3.77583		#31	49.9257	15.1101	3.30413			#31	43.6975	13.5538	3.22401		#31	75.8054	32.2431	2.35106			#31	60.5198	38.18	1.58512		#31	73.997	42.2856	1.74993			#31	75.0288	13.5167	5.55083		#31
#32	81.8829	36.8689	2.22092		#32	79.8941	22.6744	3.52353			#32	31.2312	6.90821	4.52088		#32	79.8556	10.541	7.5757			#32	55.6039	16.8405	3.3018		#32	81.5342	30.2449	2.6958			#32	77.1221	41.7778	1.84601		#32	73.029	35.605	2.05109			#32	70.0821	30.3314	2.31054		#32
#33	36.894	5.37866	6.85933		#33	74.8363	64.5553	1.15926			#33	35.0691	7.62818	4.59731		#33	94.2414	26.2413	3.59134			#33	52.613	29.2273	1.80013		#33	112.801	87.956	1.28247			#33	58.7125	32.7571	1.79236		#33	82.3075	42.5503	1.93436			#33	65.3004	12.9378	5.04725		#33
#34	52.2071	9.7438	5.35798		#34	64.766	37.9792	1.7053			#34	49.8905	17.3751	2.87138		#34	67.6566	22.867	2.9587			#34	81.4143	28.6238	2.84428		#34	92.7364	48.7301	1.90306			#34	72.9421	23.5437	3.09815		#34	67.9932	37.1758	1.82896			#34	66.1188	12.7864	5.17102		#34
#35	40.5471	7.67762	5.28121		#35	101.537	60.1355	1.68846			#35	24.7973	3.09927	8.00101		#35	62.8419	21.2932	2.95127			#35	72.2326	20.0345	3.60541		#35	156.807	59.4027	2.63973			#35	97.8923	32.7777	2.98655		#35	74.8473	46.9536	1.59407			#35	72.0236	12.5011	5.76138		#35
#36	59.9049	11.1086	5.39268		#36	95.5152	79.6468	1.19923			#36	45.6324	15.0442	3.03323		#36	86.0013	19.5793	4.39247			#36	88.4422	33.7675	2.61915		#36	124.239	45.8424	2.71013			#36	106.878	41.2113	2.59342		#36	65.6216	39.8363	1.64728			#36	77.3509	17.6254	4.38862		#36
#37	59.763	15.3007	3.90591		#37	162.455	104.18	1.55936			#37	42.2367	18.1826	2.32292		#37	70.7487	14.18	4.98933			#37	117.742	35.1487	3.34982		#37	93.3038	47.5049	1.96409			#37	73.8716	28.4424	2.59723		#37	62.458	45.491	1.37298			#37	65.9582	25.4153	2.59522		#37
#38	44.4994	3.98404	11.1694		#38	199.319	106.6	1.86979			#38	42.6448	10.3165	4.13366		#38	84.821	35.0849	2.41759			#38	88.8536	68.8308	1.2909		#38	136.232	84.246	1.61707			#38	43.8405	28.0407	1.56346		#38	85.6174	57.3556	1.49275			#38	74.646	21.6094	3.45433		#38
#39	56.3973	10.9574	5.14697		#39	141.228	85.8245	1.64555			#39	21.1156	9.61299	2.19657		#39	87.4074	30.3893	2.87625			#39	100.469	28.593	3.51377		#39	110.312	47.3777	2.32836			#39	136.159	35.3623	3.85041		#39	104.106	67.0114	1.55355			#39	100.178	17.8414	5.61494		#39
#40	83.3223	15.8539	5.25562		#40	132.853	113.671	1.16875			#40	61.6055	17.5131	3.51768		#40	119.62	27.9432	4.28082			#40	123.015	48.1925	2.55258		#40	93.9669	36.6382	2.56473			#40	148.658	58.8162	2.5275		#40	91.2737	56.8537	1.60541			#40	107.588	23.7371	4.53248		#40
#41	107.931	15.2116	7.09531		#41	93.2856	59.9201	1.55683			#41	71.1205	14.8032	4.80441		#41	202.012	44.0059	4.59056			#41	102.022	60.8477	1.67668		#41	111.406	51.7009	2.15482			#41	82.0952	46.3697	1.77045		#41	80.9003	61.0094	1.32603			#41	103.589	31.3948	3.29955		#41
#42	75.2301	15.1395	4.96912		#42	114.981	130.057	0.884083			#42	32.3069	14.1311	2.28623		#42	116.549	28.5224	4.08624			#42	74.3932	22.9217	3.24553		#42	70.4825	41.7809	1.68695			#42	124.403	55.5131	2.24096		#42	87.9949	39.6121	2.22141			#42	88.7216	24.0654	3.68669		#42
#43	55.1149	8.4729	6.50484		#43	104.194	49.6928	2.09675			#43	94.2564	25.7442	3.66126		#43	86.7317	27.5536	3.14775			#43	152.779	86.2416	1.77153		#43	78.474	44.6258	1.75849			#43	84.3486	26.9737	3.12707		#43	95.6802	39.6664	2.41212			#43	55.3673	22.5904	2.45093		#43
#44	76.4284	14.5051	5.26908		#44	124.328	76.998	1.61469			#44	108.814	21.7606	5.00051		#44	97.9657	24.3956	4.01571			#44	142.422	91.1882	1.56185		#44	75.8472	42.1002	1.80159			#44	99.7565	38.066	2.62062		#44	89.7695	38.9699	2.30356			#44	112.923	19.3865	5.82479		#44
#45	79.2626	11.4057	6.94937		#45	98.8712	67.6	1.46259			#45	76.3325	25.5414	2.98858		#45	128.075	42.7554	2.99552			#45	146.761	65.7543	2.23196		#45	84.557	37.3859	2.26173			#45	86.9185	37.0349	2.34694		#45	119.145	29.7218	4.00866			#45	141.29	33.1921	4.25672		#45
#46	58.5869	11.2558	5.20503		#46	179.522	106.67	1.68297			#46	40.3854	8.38214	4.81803		#46	120.723	49.284	2.44955			#46	101.954	30.1139	3.38562		#46	88.0957	48.0083	1.83501			#46	103.101	60.6715	1.69932		#46	108.643	52.833	2.05634			#46	166.895	48.1469	3.46637		#46
#47	172.375	60.4686	2.85064		#47	84.0288	71.3204	1.17819			#47	65.2465	15.1652	4.30238		#47	114.101	24.7767	4.60515			#47	83.5502	32.1346	2.6		#47	109.15	63.6892	1.71379			#47	113.683	54.9179	2.07006		#47	140.828	62.5187	2.25258			#47	110.812	27.6036	4.01441		#47
#48	102.791	43.8771	2.3427		#48	68.033	62.675	1.08549			#48	37.9399	4.55593	8.32759		#48	100.069	32.5809	3.07142			#48	161.22	44.2299	3.64504		#48	105.497	60.0848	1.7558			#48	97.9506	48.8963	2.00323		#48	91.6511	44.5282	2.05827			#48	112.894	22.8917	4.93166		#48
#49	173.891	55.8521	3.11342		#49	97.9808	46.7176	2.0973			#49	69.8176	22.1149	3.15703		#49	75.188	24.854	3.02519			#49	107.264	82.4185	1.30146		#49	157.359	72.059	2.18375			#49	126.952	35.6374	3.56233		#49	88.6167	44.7629	1.97969			#49	115.397	19.2976	5.97983		#49
#50	143.802	47.7759	3.00993		#50	77.06	36.873	2.08988			#50	64.6222	26.7284	2.41773		#50	112.891	35.5738	3.17342			#50	110.502	68.2072	1.6201		#50	95.7257	49.1965	1.94578			#50	78.2275	23.1363	3.38115		#50	124.877	54.818	2.27803			#50	158.209	26.521	5.96542		#50
#51	45.792	6.858	6.67717		#51	61.121	23.059	2.65064			#51	86.32	19.712	4.37906		#51	39.531	7	5.64729			#51	116.04	42.497	2.73055		#51	75.648	28.591	2.64587			#51	75.068	34.037	2.20548		#51	55.167	25.242	2.18552			#51	86.351	15.791	5.46837		#51
#52	52.979	6.327	8.37348		#52	42.078	16.53	2.54555			#52	62.732	16.016	3.91683		#52	36.044	16.336	2.20642			#52	81.019	36.042	2.24791		#52	64.272	31.552	2.03702			#52	69.31	32.357	2.14204		#52	58.287	26.944	2.16326			#52	93.943	14.331	6.55523		#52
#53	51.244	6.01	8.52646		#53	78.675	32.613	2.41238			#53	78.09	20.853	3.74478		#53	31.525	12.045	2.61727			#53	92.573	28.008	3.30523		#53	51.004	15.227	3.34958			#53	77.159	41.186	1.87343		#53	64.184	24.11	2.66213			#53	115.612	15.942	7.25204		#53
#54	68.847	13.153	5.23432		#54	76.901	19.173	4.0109			#54	78.426	22.495	3.48637		#54	46.757	15.292	3.05761			#54	80.945	23.989	3.37425		#54	62.564	37.047	1.68877			#54	84.739	33.63	2.51974		#54	52.018	21.756	2.39097			#54	142.67	36.05	3.95756		#54
#55	35.118	7.748	4.53252		#55	93.968	20.382	4.61034			#55	75.881	17.342	4.37556		#55	44.807	13.5	3.31904			#55	61.833	21.974	2.81392		#55	57.322	16.029	3.57614			#55	58.885	22.082	2.66665		#55	51.365	26.392	1.94623			#55	126.214	30.233	4.17471		#55
#56	100.834	25.294	3.98648		#56	94.341	24.24	3.89196			#56	70.101	21.325	3.28727		#56	37.291	14.418	2.58642			#56	59.932	27.653	2.16729		#56	40.607	13.331	3.04606			#56	66.82	24.042	2.7793		#56	48.929	23.385	2.09232			#56	78.924	28.336	2.78529		#56
#57	77.247	12.722	6.07192		#57	59.613	15.004	3.97314			#57	75.672	22	3.43964		#57	38.466	13.557	2.83735			#57	117.631	52.95	2.22155		#57	44.264	22.7	1.94996			#57	92.448	28.545	3.23868		#57	45.777	23.034	1.98737			#57	98.969	24.932	3.96956		#57
#58	41.599	9.653	4.30944		#58	66.007	19.686	3.35299			#58	78.165	25.01	3.12535		#58	66.556	16.225	4.10206			#58	91.414	33.88	2.69817		#58	47.7	29.016	1.64392			#58	85.973	33.273	2.58387		#58	56.881	20.143	2.82386			#58	95.927	30.389	3.15664		#58
#59	50.187	9.662	5.19427		#59	76.522	12.12	6.3137			#59	57.3	13.704	4.18126		#59	76.427	28.767	2.65676			#59	80.285	27.807	2.88722		#59	33.945	19.32	1.75699			#59	86.787	25.769	3.36788		#59	59.492	21.563	2.75899			#59	82.822	16.712	4.95584		#59
#60	130.959	25.689	5.09786		#60	49.745	19.482	2.55338			#60	89.238	35.24	2.53229		#60	66.075	16.426	4.02259			#60	81.69	32.583	2.50714		#60	57.516	23.812	2.41542			#60	58.897	26.916	2.18818		#60	56.447	24.419	2.3116			#60	206.397	39.897	5.17325		#60
#61	84.114	17.319	4.85675		#61	86.184	22.497	3.83091			#61	54.854	15.193	3.61048		#61	43.968	13.542	3.24679			#61	77.967	42.543	1.83266		#61	63.533	20.402	3.11406			#61	93.243	35.494	2.62701		#61	48.041	23.519	2.04265			#61	79.914	19.194	4.16349		#61
#62	65.206	11.559	5.64115		#62	85.052	17.475	4.86707			#62	91.761	30.359	3.02253		#62	56.944	25.824	2.20508			#62	117.581	37.915	3.10117		#62	74.714	22.783	3.27937			#62	83.953	30.734	2.7316		#62	50.962	25.538	1.99554			#62	81.991	19.423	4.22134		#62
#63	109.111	19.936	5.47306		#63	88.828	28.507	3.11601			#63	63.619	16.047	3.96454		#63	60.549	21.412	2.82781			#63	93.89	40.219	2.33447		#63	68.039	25.012	2.72025			#63	101.966	37.173	2.74301		#63	61.238	27.162	2.25455			#63	86.751	21.384	4.05682		#63
#64	96.472	18.993	5.07935		#64	87.431	44.209	1.97767			#64	35.413	7.71	4.59313		#64	70.331	19.828	3.54705			#64	109.247	37.204	2.93643		#64	80.263	20.382	3.93794			#64	99.73	42.528	2.34504		#64	68.786	23.324	2.94915			#64	76.48	15.047	5.08274		#64
#65	52.44	6.63	7.9095		#65	69.77	28.556	2.44327			#65	54.231	20.193	2.68563		#65	61.187	24.505	2.49692			#65	97.188	38.091	2.55147		#65	73.043	25.895	2.82074			#65	104.97	44.72	2.34727		#65	67.058	26.41	2.53911			#65	104.745	31.343	3.34189		#65
#66	59.623	11.668	5.10996		#66	81.696	22.362	3.65334			#66	43.883	8.086	5.42703		#66	30.293	5.111	5.92702			#66	98.228	37.624	2.61078		#66	74.545	38.735	1.92449			#66	78.021	39.429	1.97877		#66	50.809	22.31	2.27741			#66	65.641	13.728	4.78154		#66
#67	56.58	13.102	4.31842		#67	103.421	23.789	4.34743			#67	39.397	9.471	4.15975		#67	37.257	15.807	2.35699			#67	109.89	32.544	3.37666		#67	64.429	24.52	2.62761			#67	52.165	29.193	1.7869		#67	53.087	24.334	2.1816			#67	98.584	22.049	4.47113		#67
#68	52.044	10.01	5.1992		#68	96.636	36.624	2.6386			#68	35.377	4.395	8.04937		#68	42.837	9.627	4.44967			#68	76.876	39.317	1.95529		#68	87.932	27.142	3.2397			#68	54.375	25.937	2.09643		#68	61.02	27.393	2.22758			#68	118.273	48.174	2.45512		#68
#69	42.51	12.191	3.487		#69	70.339	29.317	2.39926			#69	39.01	10.067	3.87504		#69	64.668	12.897	5.01419			#69	82.201	32.722	2.5121		#69	51.382	31.952	1.6081			#69	59.505	33.651	1.7683		#69	42.845	18.66	2.29609			#69	156.447	41.897	3.73409		#69
#70	56.579	10.022	5.64548		#70	103.691	37.6	2.75774			#70	76.839	22.503	3.41461		#70	49.263	9.435	5.2213			#70	61.53	24.459	2.51564		#70	41.318	18.553	2.22703			#70	55.175	27.719	1.99051		#70	60.41	27.471	2.19905			#70	152.126	25.168	6.04442		#70
#71	60.404	15.422	3.91674		#71	86.786	38.828	2.23514			#71	88.104	36.96	2.38377		#71	51.563	19.457	2.6501			#71	78.573	20.464	3.83957		#71	57.907	12.028	4.81435			#71	50.006	30.196	1.65605		#71	54.671	26.277	2.08056			#71	141.02	25.93	5.43849		#71
#72	48.122	13.374	3.59818		#72	93.238	29.926	3.11562			#72	86.571	19.582	4.42095		#72	75.816	33.165	2.28602			#72	56.898	20.729	2.74485		#72	67.642	19.437	3.48006			#72	51.924	42.294	1.22769		#72	58.834	27.519	2.13794			#72	153.452	28.854	5.31822		#72
#73	64.202	13.51	4.75218		#73	86.073	21.985	3.91508			#73	86.745	32.283	2.68702		#73	86.16	28.394	3.03444			#73	78.467	40.785	1.92392		#73	57.233	10.823	5.28809			#73	61.299	28.004	2.18894		#73	59.286	27.65	2.14416			#73	44.848	8.911	5.03288		#73
#74	54.851	12.017	4.56445		#74	53.3	12.163	4.38214			#74	79.649	26.376	3.01975		#74	70.959	25.321	2.80238			#74	103.067	46.002	2.24049		#74	53.044	10.58	5.01361			#74	70.736	38.205	1.85149		#74	61.92	22.378	2.767			#74	99.143	19.017	5.21339		#74
#75	79.114	12.399	6.38068		#75	56.592	14.122	4.00736			#75	38.05	6.16	6.17695		#75	67.92	20.637	3.29118			#75	66.091	31.649	2.08825		#75	45.175	16.584	2.72401			#75	72.523	32.968	2.1998		#75	42.367	22.216	1.90705			#75	96.317	17.058	5.64644		#75
#76	115.306	18.273	6.31018		#76	58.739	23.497	2.49985			#76	34.055	7.555	4.50761		#76	62.129	12.625	4.92111			#76	53.709	25.168	2.13402		#76	65.028	17.398	3.73767			#76	62.717	30.004	2.09029		#76	56.62	22.519	2.51432			#76	56.247	15.465	3.63705		#76
#77	94.636	18.945	4.9953		#77	72.181	29.451	2.45088			#77	30.731	4.763	6.45203		#77	77.89	22.602	3.44616			#77	54.127	21.194	2.55388		#77	65.763	24.185	2.71916			#77	70.492	30.223	2.3324		#77	55.039	31.398	1.75295			#77	69.207	9.594	7.21357		#77
#78	48.768	8.277	5.89199		#78	71.992	37.773	1.90591			#78	54.063	9.758	5.54038		#78	80.487	23.618	3.40787			#78	54.829	24.96	2.19667		#78	61.435	31.868	1.9278			#78	66.119	31.328	2.11054		#78	67.41	28.043	2.40381			#78	49.494	10.032	4.93361		#78
#79	84.787	27.428	3.09126		#79	70.866	39.662	1.78675			#79	55.524	10.474	5.30113		#79	78.545	13.258	5.92435			#79	48.144	19.032	2.52963		#79	71.202	19.826	3.59134			#79	89.532	33.129	2.70253		#79	55.442	28.766	1.92734			#79	72.122	17.006	4.24097		#79
#80	107.829	32.287	3.3397		#80	104.917	41.335	2.53821			#80	60.512	11.807	5.1251		#80	75.767	14.976	5.05923			#80	32.864	15.183	2.16453		#80	66.192	20.297	3.26117			#80	69.98	40.416	1.73149		#80	62.789	26.697	2.35191			#80	97.335	21.645	4.49688		#80
#81	72.978	12.844	5.68187		#81	53.289	20.232	2.6339			#81	125.524	16.301	7.70039		#81	42.47	13.022	3.2614			#81	44.82	24.695	1.81494		#81	55.851	26.764	2.0868			#81	83.387	33.268	2.50652		#81	54.615	24.627	2.21769			#81	68.432	23.097	2.96281		#81
#82	121.514	26.488	4.58751		#82	78.227	18.893	4.14053			#82	69.296	15.251	4.5437		#82	68.041	19.047	3.57227			#82	35.141	16.765	2.09609		#82	52.47	20.238	2.59265			#82	43.415	26.941	1.61148		#82	47.773	18.89	2.52901			#82	140.519	56.519	2.48623		#82
#83	79.779	12.96	6.15579		#83	82.154	29.481	2.78668			#83	72.255	20.101	3.5946		#83	62.563	11.208	5.582			#83	30.606	18.566	1.6485		#83	70.405	36.09	1.95082			#83	57.372	34.171	1.67897		#83	40.128	25.914	1.54851			#83	113.644	20.379	5.57652		#83
#84	94.33	28.947	3.25871		#84	54.298	11.685	4.64681			#84	63.243	13.808	4.58017		#84	61.84	20.944	2.95264			#84	33.05	13.052	2.53218		#84	70.857	23	3.08074			#84	45.546	27.776	1.63976		#84	73.468	36.082	2.03614			#84	69.488	15.813	4.39436		#84
#85	55.123	12.873	4.28206		#85	64.042	16.217	3.94907			#85	54.889	8.224	6.67425		#85	82.356	18.289	4.50303			#85	44.952	15.074	2.98209		#85	79.616	29.88	2.66452			#85	65.485	35.599	1.83952		#85	52.664	32.971	1.59728			#85	84.843	21.505	3.94527		#85
#86	69.655	11.205	6.21642		#86	73.284	24.583	2.98108			#86	52.612	14.42	3.64854		#86	85.868	17.441	4.92334			#86	49.369	18.441	2.67713		#86	70.824	31.801	2.2271			#86	97.169	41.945	2.31658		#86	58.518	27.942	2.09427			#86	81.256	20.487	3.96622		#86
#87	48.992	18.305	2.67643		#87	52.354	15.305	3.42071			#87	65.885	16.543	3.98265		#87	70.537	29.977	2.35304			#87	44.982	21.352	2.10669		#87	60.359	33.249	1.81536			#87	80.615	34.494	2.33707		#87	55.841	29.318	1.90467			#87	61.462	23.387	2.62804		#87
#88	49.09	6.288	7.80693		#88	57.209	15.269	3.74674			#88	74.902	13.607	5.50467		#88	72.763	13.858	5.25061			#88	53.861	31.084	1.73276		#88	61.008	27.544	2.21493			#88	64.2	29.26	2.19412		#88	69.784	28.963	2.40942			#88	58.526	12.698	4.60907		#88
#89	49.674	15.487	3.20746		#89	54.646	7.69	7.10611			#89	58.349	9.282	6.28625		#89	57.982	17.89	3.24103			#89	50.425	24.333	2.07229		#89	47.879	21.132	2.26571			#89	49.937	34.466	1.44888		#89	63.774	25.135	2.53726			#89	97.837	14.992	6.52595		#89
#90	49.842	12.37	4.02926		#90	63.438	24.532	2.58593			#90	69.067	14.383	4.80199		#90	58.402	10.576	5.52213			#90	59.416	25.196	2.35815		#90	73.849	42.407	1.74143			#90	77.439	32.845	2.35771		#90	56.179	27.747	2.02469			#90	80.851	19.337	4.18116		#90
#91	53.735	12.77	4.20791		#91	98.777	35.056	2.81769			#91	84.604	20.235	4.18107		#91	79.532	18.562	4.28467			#91	48.258	20.45	2.3598		#91	48.186	27.859	1.72964			#91	85.695	34.085	2.51416		#91	69.304	31.007	2.23511			#91	98.237	28.215	3.48173		#91
#92	55.03	9.67	5.6908		#92	103.068	41.165	2.50378			#92	63.965	7.461	8.57325		#92	95.549	24.48	3.90315			#92	43.617	24.402	1.78744		#92	45.737	22.107	2.06889			#92	91.931	28.168	3.26367		#92	59.234	29.783	1.98885			#92	97.231	26.497	3.66951		#92
#93	96.65	27.952	3.45771		#93	103.721	23.677	4.38066			#93	58.99	6.599	8.93923		#93	99.904	26.202	3.81284			#93	50.524	17.754	2.84578		#93	111.305	29.456	3.77869			#93	96.158	44.21	2.17503		#93	64.663	26.77	2.4155			#93	67.061	23.446	2.86023		#93
#94	46.857	9.829	4.76722		#94	93.55	13.316	7.02538			#94	54.671	8.481	6.44629		#94	90.548	27.574	3.28382			#94	61.486	20.68	2.97321		#94	75.325	25.32	2.97492			#94	83.473	35.23	2.36937		#94	68.123	24.921	2.73356			#94	78.446	21.943	3.57499		#94
#95	52.362	11.924	4.39131		#95	103.944	40.567	2.56228			#95	68.84	13.65	5.04322		#95	76.411	17.359	4.40181			#95	58.376	23.162	2.52034		#95	48.712	24.141	2.01781			#95	64.177	23.297	2.75473		#95	70.199	24.353	2.88256			#95	78.353	14.667	5.34213		#95
#96	64.07	18.77	3.41343		#96	102.124	36.774	2.77707			#96	39.033	8.347	4.67629		#96	44.071	12.424	3.54725			#96	45.183	20.425	2.21214		#96	47.941	23.824	2.0123			#96	63.765	26.943	2.36666		#96	44.305	27.501	1.61103			#96	101.837	24.862	4.09609		#96
#97	82.651	18.927	4.36683		#97	75.267	39.578	1.90174			#97	62.378	10.669	5.84666		#97	47.618	14.004	3.40031			#97	30.436	16.506	1.84394		#97	71.883	23.902	3.00741			#97	51.829	34.909	1.48469		#97	44.272	22.285	1.98663			#97	67.61	18.588	3.63729		#97
#98	97.52	33.416	2.91836		#98	116.221	35.593	3.26528			#98	114.473	18.116	6.31889		#98	60.261	9.482	6.3553			#98	75.473	26.188	2.88197		#98	71.673	21.437	3.34342			#98	62.449	29.773	2.0975		#98	40.676	19.46	2.09024			#98	68.626	16.741	4.09928		#98
#99	131.622	34.799	3.78235		#99	69.988	21.149	3.30928			#99	105.641	18.31	5.76958		#99	69.252	10.068	6.87843			#99	76.128	32.374	2.35152		#99	48.333	29.043	1.66419			#99	78.78	42.033	1.87424		#99	39.732	18.736	2.12062			#99	62.495	7.805	8.00705		#99
#100	98.536	27.38	3.59883		#100	71.739	15.47	4.6373			#100	87.931	17.021	5.16603		#100	42.99	10.766	3.99313			#100	46.457	27.303	1.70153		#100	49.933	25.347	1.96998			#100	89.44	41.696	2.14505		#100	37.843	18.046	2.09703			#100	46.28	6.465	7.15855		#100
#101	96.349	26.426	3.64599		#101	78.985	27.281	2.89524			#101	51.497	15.791	3.26116		#101	43.533	8.31	5.23863			#101	62.224	32.735	1.90084		#101	71.159	45.159	1.57574			#101	80.053	34.953	2.2903		#101	35.974	15.122	2.37892			#101	44.028	10.553	4.17208		#101
#102																																												#102	66.696	13.281	5.02191		#102
																																												#103	59.565	9.313	6.3959		#103
																																												#104	60.859	12.025	5.06104		#104
		AVG	4.74388				AVG	2.57011					AVG	4.54246				AVG	3.77247					AVG	2.44269				AVG	2.35373					AVG	2.30416				AVG	2.13227					AVG	4.44871
		SEM	0.172196				SEM	0.124212					SEM	0.160031				SEM	0.118201					SEM	0.0697804				SEM	0.0761231					SEM	0.057665				SEM	0.046352					SEM	0.128062
[truncated: 27 more columns]

## Sheet: Fig 3B
		SG size									# ofSGs / cell									% of SG+
		control shRNA			LSM12 shRNA						control shRNA			LSM12 shRNA						control shRNA			LSM12 shRNA
	GFP-GR100 expression	24 hr	36 hr	48 hr	24 hr	36 hr	48 hr			GFP-GR100 expression	24 hr	36 hr	48 hr	24 hr	36 hr	48 hr			GFP-GR100 expression	24 hr	36 hr	48 hr	24 hr	36 hr	48 hr
	#1	0.50256	0.28432	0.35056	0.16736	0.23952	0.24864			#1	1.46359	1.8	3.5	2.5	1.5	1.66667			#1	16.6667	2.6	28.5714	25	25	50
	#2	0.28048	0.09544	0.43248		0.144624	0.31552			#2	2.99038	2	1.5		2	2			#2	13.6364	38.4615	59.31	0	13.3333	37.2727
	#3	0.24544	0.2016	0.42736	0.37392	0.33088	0.15776			#3	2.2	1.8	2.66667	1	1.5	2.6			#3	27.32	10.412	33.3333	25	16.6667	50
	#4	0.14024	0.42848	0.45792	0.19568	0.36464	0.31456			#4	1.25581	2	2	2	2.5	2.25			#4	11.1111	14.2857	36.3636	30	22.2222	61.5385
	#5	0.20448	0.27312	0.45136	0.154256	0.42656	0.20032			#5	1.05814	2.94	2	1.66667	1.5	2.33333			#5	4.7619	29.4118	22.2222	27.2727	50	50
	#6		0.4032	0.39792	0.077904	0.17328	0.070112			#6		1.5	2	1.8	2.25	2			#6	0	36.8421	50	25	33.3333	33.3333
	#7	0.201728	0.39152	0.28928	0.33504	0.208	0.50832			#7	2.13	2.2	2	1	2	1.31			#7	5.21	19.42	22.2222	19.31	37.5	42.8571
	#8	0.34704	0.35216	0.56976	0.30672	0.19632	0.15776			#8	2.813	4	3	2	1.66667	2.4			#8	13.0435	32.12	46.6667	30	25	50
	#9	0.17088	0.21696	0.54224	0.2104	0.32576	0.26288			#9	1.66454	2.2	1.75	2	1.71429	1.6			#9	8	26.3158	61.5385	9.14	63.6364	62.5
	#10	0.16032	0.4096	0.49952	0.2264	0.32832	0.46448			#10	1.52144	2.4	1.33333	2.5	1.66667	2			#10	15.7895	11.7647	27.2727	28.5714	61.13	10.42
	#11	0.31552	0.22208	0.4032	0.25632	0.131472	0.30272			#11	3.06681	3.8	2	2	3.33333	1.83333			#11	4.54545	21.7391	14.2857	28.5714	30	41.32
	#12	0.244	0.34288	0.70112	0.24688	0.2472	0.22944			#12	1.41	1.33333	1.5	2.4	2.5	3.66667			#12	11.4	17.8571	16.6667	10.21	40	66.6667
	#13	0.2841	0.65424	0.72528	0.18896	0.19472	0.412			#13	1.95	1.8	2	2.25	2.25	2			#13	5.88235	20.8333	60.31	28.5714	21.0526	60
	#14	0.1824	0.301	0.16368	0.18896	0.22544	0.124064			#14	1.934	1.421	2	1	2.33333	2.6			#14	23.0769	15	20	11.7647	50	53.32
	#15	0.2014	0.271	0.412	0.2791	0.19056	0.23376			#15	1.59	2.51	2	1.41	2.14286	1.8			#15	18.75	20.8333	20	9.09091	43.75	35.7143
	#16		0.17536	0.4224	0.042064	0.19056	0.1616			#16		2	1.55556	2.5	2	2.16667			#16	0	13.6364	25	28.5714	36.3636	40
	#17		0.210384	0.34864	0.22784	0.248	0.21248			#17	1.66667	2.66667	2	1	1.75	2			#17	0	18.1818	15.3846	10	21.0526	50
	#18	0.175104	0.26112	0.35936	0.09496	0.18096	0.1928			#18	2	2.375	2.6	3	1.5	1.64286			#18	14.2857	20.5128	19.2308	36.3636	37.5	93.3333
	#19	0.202496	0.42416	0.37488		0.213648	0.23664			#19	3.5	1.66667	2.33333		1.66667	1.75			#19	10.5263	20	29.0323	0	17.6471	42.1053
	#20	0.37312	0.22704	0.23552	0.17536	0.1904	0.22608			#20	1.75	2.625	3.83333	2.6	3.5	1.9			#20	6.89655	22.2222	22.2222	21.7391	40	50
	#21	0.17536	0.20368	0.4288	0.2616	0.22864	0.139472			#21	2.33333	2.33333	2.4	2.16667	2.875	2.55556			#21	16.6667	25.7143	13.1579	40	50	56.25
	#22	0.17968	0.184	0.17776	0.17184	0.16544	0.09688			#22	3.66667	2.4	1.75	2.5	1.91667	1.9			#22	16.6667	13.1579	14.8148	25	36.3636	66.6667
	#23	0.2464	0.2128	0.21424	0.20848	0.150256	0.2104			#23	2	3.11111	2.57143	1.28571	2.33333	1.5			#23	12	26.4706	24.1379	23.3333	27.2727	50
	#24	0.20032	0.260096	0.26176	0.3456		0.1976			#24	5.25	3.5	3.22222	1.75		2.2			#24	17.8571	21.6216	18.3673	44.4444		50
	#25	0.17376	0.26784							#25		2.57143							#25	16	33.3333
		24 hr	36 hr	48 hr	24 hr	36 hr	48 hr				24 hr	36 hr	48 hr	24 hr	36 hr	48 hr				24 hr	36 hr	48 hr	24 hr	36 hr	48 hr
	AVG	0.236674	0.290963	0.40196	0.215257	0.230226	0.236512			AVG	2.23702	2.35814	2.22983	1.92405	2.1043	2.06979			AVG	11.6037	21.3099	29.1713	22.3731	34.7315	50.1374
	SEM	0.0183317	0.0231169	0.0291846	0.0179423	0.0158716	0.0220189			SEM	0.208422	0.139856	0.131231	0.12788	0.116735	0.0985946			SEM	1.41826	1.70157	3.11043	2.36679	2.9034	3.11944
	ftest	0.922546	0.0529771	0.184186						ftest	0.0299535	0.298153	0.177809						ftest	0.0201359	0.0207646	0.989052
	ttest	0.408468	0.0385616	4.2363e-05						ttest	0.209035	0.174098	0.334675						ttest	0.000378129	0.000313765	1.96142e-05
		# of GR / cells									% of nucler GR+
		control shRNA			LSM12 shRNA						control shRNA			LSM12 shRNA
	GFP-GR100 expression	24 hr	36 hr	48 hr	24 hr	36 hr	48 hr			GFP-GR100 expression	24 hr	36 hr	48 hr	24 hr	36 hr	48 hr
	#1	1	1	3	1.57143	2.6	2.16667			#1	4.13	17.6471	57.1429	43.75	62.5	50
	#2	1.66667	2.25	1	2.33333	3.16667	2.2			#2	13.6364	30.7692	74.1	33.3333	40	45.4545
	#3	1.33333	1.66667	2.25	2.5	3.5	3			#3	8.312	20	44.4444	46.1538	43.3333	70
	#4	2	1.875	2.16667	2.8	2.8	4			#4	4.312	38.0952	54.5455	50	55.5556	53.8462
	#5	3	2.5	2.5	3.821	2.51	3.5			#5	14.2857	47.0588	22.2222	45.4545	50	66.6667
	#6	1.75	1.85714	2.2	3.74	2.75	4.33333			#6	15.3846	36.8421	50	30	66.6667	50
	#7	2.09091	1	1.42857	4	3.27273	3.14286			#7	17.8571	29.4118	77.7778	60	68.75	84.13
	#8	1.25	2.75	1	2.5	2.25	2.125			#8	34.7826	19.0476	16.6667	40	66.6667	92.13
	#9	1.66667	2.5	2.28571	2.8	2.22222	2.5			#9	44	21.0526	53.8462	35.7143	81.8182	75
	#10	1	1.5	1.4	2.5	2	2.66667			#10	21.0526	35.2941	45.4545	57.1429	84.13	78.31
	#11	1.75	2.6	1.75	3.75	2.66667	2.57143			#11	13.6364	43.4783	57.1429	28.5714	30	87.5
	#12	1.5	2.42857	2.66667	2.6	3.2	2.66667			#12	10.5263	25	25	38.4615	50	66.6667
	#13	1.91	1.875	2.33333	2.5	2.25	3.33333			#13	23.5294	33.3333	27.7778	28.5714	42.1053	60
	#14	1.523	3	1	2.25	3.11111	1.63			#14	30.7692	25	20	23.5294	75	84.1
	#15	1.211	1.71429	3	4	3	2.7			#15	12.5	29.1667	20	36.3636	68.75	71.4286
	#16	1	2.92308	1.93333	3.5	2.5	2.45455			#16	17.6471	29.5455	41.6667	57.1429	54.5455	73.3333
	#17	1.75	2.54545	1.85714	2.75	2.83333	2.8			#17	26.6667	33.3333	35.8974	40	31.5789	62.5
	#18	2	1.86667	2.18182	4.66667	2.28571	2.66667			#18	14.2857	38.4615	42.3077	54.5455	43.75	80
	#19	2	1.76923	1.92857	2.5	3.27273	3.9			#19	21.0526	43.3333	45.1613	57.1429	64.7059	52.6316
	#20	2.25	2.5	1.625	2.625	4.66667	2.58824			#20	27.5862	38.8889	29.6296	34.7826	60	85
	#21	2.6	2.46667	2	3.16667	2.66667	3.30769			#21	41.6667	42.8571	36.8421	40	75	81.25
	#22	2.25	2.58824	1.5	3.13333	2.68182	3.53846			#22	22.2222	44.7368	22.2222	62.5	66.6667	86.6667
	#23	2.1	1.83333	2.22222	2.66667	3.8	2.33333			#23	40	35.2941	31.0345	40	45.4545	75
	#24	1.88889	2.27273	2.14286	3.33333		3.125			#24	32.1429	29.7297	28.5714	33.3333		80
	#25	2.875	2.10526							#25	32	45.2381
		24 hr	36 hr	48 hr	24 hr	36 hr	48 hr				24 hr	36 hr	48 hr	24 hr	36 hr	48 hr
	AVG	1.81462	2.13549	1.97383	3.00031	2.86984	2.88541			AVG	21.7594	33.3046	39.9772	42.3539	57.6947	71.3173
	SEM	0.107602	0.106863	0.114789	0.146336	0.124562	0.133514			SEM	2.26345	1.75017	3.42135	2.26454	3.18463	2.77734
	ftest	0.169752	0.592522	0.4743						ftest	0.926212	0.00926517	0.324226
	ttest	3.72801e-08	4.66927e-05	4.8383e-06						ttest	6.00625e-08	9.79852e-08	6.19374e-09

## Sheet: Fig 3D
control shRNA					control shRNA					LSM12 shRNA					LSM12 shRNA					control shRNA					control shRNA					LSM12 shRNA					LSM12 shRNA
FLAG					FLAG					FLAG					FLAG					FLAG-GR100					FLAG-GR100					FLAG-GR100					FLAG-GR100
DMSO	C	N	N/C		ISRIB	C	N	N/C		DMSO	C	N	N/C		ISRIB	C	N	N/C		DMSO	C	N	N/C		ISRIB	C	N	N/C		DMSO	C	N	N/C		ISRIB	C	N	N/C
#1	27.306	7.362	0.269611		#1	24.8485	8.31906	0.334792		#1	40.364	14	0.346844		#1	85.739	49.491	0.577229		#1	159.735	119.888	0.750543		#1	63.212	1.107	0.0175125		#1	217.91	195.895	0.898972		#1	64.039	46.326	0.723403
#2	26.384	10.01	0.379397		#2	24.2733	12.4124	0.511361		#2	45.306	16.422	0.362469		#2	39.897	12.941	0.32436		#2	86.132	30.417	0.353144		#2	34.627	1.656	0.047824		#2	171.551	94.469	0.550676		#2	199.538	186.448	0.934398
#3	13.877	5.277	0.38027		#3	15.2647	5.11869	0.335329		#3	53.896	20.252	0.375761		#3	131.286	81.6	0.621544		#3	60.274	42.032	0.697349		#3	31.359	1.864	0.0594407		#3	170.552	148.826	0.872614		#3	237.205	238.147	1.00397
#4	20.021	5.854	0.292393		#4	18.2191	6.61502	0.363081		#4	37.16	11.976	0.322282		#4	143.868	78.703	0.54705		#4	108.403	63.359	0.584476		#4	109.087	29.539	0.270784		#4	34.285	5.155	0.150357		#4	238.701	255	1.06828
#5	20.846	8.284	0.39739		#5	19.1783	10.2722	0.535613		#5	50.442	13.082	0.259347		#5	110.915	56.711	0.511301		#5	185.081	134.262	0.725423		#5	61.491	7.866	0.127921		#5	98.582	35.387	0.35896		#5	170.432	134.13	0.787
#6	41.072	18.78	0.457246		#6	45.1792	18.2166	0.403208		#6	37.96	15.25	0.401739		#6	59.744	33.034	0.552926		#6	72.573	17.18	0.236727		#6	118.9	69.589	0.585273		#6	85.245	36.081	0.423262		#6	157.019	97.293	0.619626
#7	41.274	20.885	0.506009		#7	37.5593	23.6	0.62834		#7	29.564	11.506	0.38919		#7	52.282	23.191	0.443575		#7	68.115	35.443	0.520341		#7	89.673	10.041	0.111974		#7	158.128	99.375	0.628447		#7	209.774	154.455	0.736292
#8	42.743	17.094	0.399925		#8	39.3236	21.1966	0.53903		#8	60.037	13.237	0.220481		#8	50.321	16.284	0.323602		#8	110.271	67.03	0.607866		#8	56.477	6.271	0.111036		#8	44.316	30.96	0.698619		#8	190.818	142.808	0.748399
#9	37.525	21.104	0.562398		#9	41.2775	20.4709	0.495933		#9	95.316	36.657	0.384584		#9	74.457	29.327	0.393878		#9	82.595	35.755	0.432895		#9	253.442	255	1.00615		#9	40.559	28.812	0.710373		#9	216.864	189.409	0.8734
#10	39.075	22.354	0.572079		#10	35.5583	25.26	0.710384		#10	25.041	5.366	0.214289		#10	185.74	104.884	0.564682		#10	55.67	8.741	0.157015		#10	228.224	248.552	1.08907		#10	84.645	30.482	0.360116		#10	105.116	51.198	0.487062
#11	23.11	7.62	0.329727		#11	21.2612	9.4488	0.444415		#11	61.217	18.544	0.302922		#11	35.183	4.875	0.138561		#11	73.509	54.659	0.743569		#11	132.27	48.442	0.366236		#11	91.269	33.847	0.370849		#11	123.118	37.552	0.305008
#12	52.261	19.328	0.369836		#12	57.4871	18.7482	0.326128		#12	22.276	6.208	0.278686		#12	84.838	30.712	0.362008		#12	79.537	47.944	0.602789		#12	163.298	99.067	0.606664		#12	86.649	36.193	0.417697		#12	140.864	74.928	0.531917
#13	119.141	21.117	0.177244		#13	108.418	23.8622	0.220094		#13	31.625	10.96	0.346561		#13	92.798	33.774	0.363952		#13	44.176	11.274	0.255206		#13	82.334	24.491	0.297459		#13	156.623	89.74	0.572968		#13	120.155	86.422	0.719254
#14	14.867	5.176	0.348154		#14	13.6776	6.41824	0.469251		#14	17.275	3.87	0.224023		#14	52.832	13.362	0.252915		#14	68.27	47.896	0.701567		#14	196.861	124.097	0.630379		#14	41.696	34.662	0.831303		#14	83.502	62.58	0.749443
#15	9.719	3.623	0.372775		#15	10.6909	3.51431	0.32872		#15	20.118	7.579	0.376727		#15	61.452	16.929	0.275483		#15	81.643	44.096	0.540108		#15	36.598	1.334	0.0364501		#15	109.338	76.338	0.698184		#15	67.265	24.962	0.371099
#16	9.907	4.85	0.489553		#16	9.01537	5.4805	0.607906		#16	102.977	21.579	0.209552		#16	18.891	3.138	0.166111		#16	82.419	51.643	0.626591		#16	239.942	253.69	1.0573		#16	105.379	42.259	0.401019		#16	140.34	111.359	0.793494
#17	15.131	4.938	0.32635		#17	13.9205	6.12312	0.439863		#17	20.673	7.639	0.369516		#17	61.089	32.236	0.527689		#17	59.907	41.163	0.687115		#17	190.456	149.601	0.785489		#17	81.861	23.56	0.287805		#17	226.063	200.282	0.885957
#18	13.644	5.214	0.382146		#18	15.0084	5.05758	0.336983		#18	54.744	21.91	0.400227		#18	16.508	3.519	0.213169		#18	160.772	118.257	0.735557		#18	119.933	106.577	0.888638		#18	91.801	61.606	0.671082		#18	153.139	105.261	0.687356
#19	34.874	5.505	0.157854		#19	31.7353	6.22065	0.196016		#19	76.394	42.025	0.550109		#19	20.751	3.837	0.184907		#19	232.284	230.243	0.991213		#19	223.586	210.489	0.941423		#19	145.225	82.816	0.57026		#19	109.469	45.176	0.412683
#20	37.238	11.759	0.31578		#20	34.259	14.5812	0.425616		#20	65.347	24.992	0.382451		#20	35.658	16.837	0.47218		#20	36.761	18.475	0.502571		#20	60.932	15.723	0.258042		#20	102.634	31.243	0.304412		#20	52.918	15.612	0.295022
#21	59.897	9.85	0.164449		#21	65.8867	9.5545	0.145014		#21	88.387	48.84	0.55257		#21	110.896	72.294	0.651908		#21	83.588	64.028	0.765995		#21	98.598	28.368	0.287714		#21	101.73	50.916	0.500501		#21	48.137	9.441	0.196128
#22	59.881	11.028	0.184165		#22	54.4917	12.4616	0.228689		#22	20.985	7.717	0.367739		#22	30.326	10.035	0.330904		#22	46.438	27.956	0.602007		#22	100.67	38.773	0.385149		#22	61.281	18.681	0.304842		#22	56.389	11.505	0.204029
#23	68.847	11.224	0.163028		#23	63.3392	13.9178	0.219734		#23	12.488	4.216	0.337604		#23	20.468	4.83	0.235978		#23	114.918	105.859	0.92117		#23	42.975	5.106	0.118813		#23	203.384	174.303	0.857014		#23	200.88	206.724	1.02909
#24	64.189	12.057	0.187836		#24	70.6079	11.6953	0.165637		#24	17.176	6.082	0.354099		#24	33.415	14.386	0.430525		#24	118.043	103.853	0.87979		#24	109.56	25.005	0.228231		#24	178.372	101.957	0.571598		#24	60.928	37.364	0.613248
#25	63.104	28.124	0.445677		#25	57.4246	31.7801	0.553423		#25	29.425	8.183	0.278097		#25	12.884	0.421	0.0326762		#25	34.622	21.832	0.630582		#25	90.93	9.401	0.103387		#25	116.876	41.919	0.358662		#25	99.792	31.71	0.317761
#26	58.195	23.757	0.408231		#26	53.5394	29.4587	0.550224		#26	31.073	11.313	0.364078		#26	32.019	8.122	0.253662		#26	44.395	29.632	0.667463		#26	94.548	6.012	0.0635867		#26	86.833	34.646	0.398996		#26	91.457	24.918	0.272456
#27	92.455	21.709	0.234806		#27	101.701	21.0577	0.207056		#27	26.068	10.471	0.40168		#27	67.585	21.031	0.311179		#27	60.499	63.227	1.04509		#27	49.837	2.092	0.0419768		#27	78.586	27.12	0.3451		#27	75.217	47.08	0.625922
#28	40.737	11.103	0.272553		#28	37.0707	12.5464	0.338445		#28	24.564	10.446	0.425256		#28	88.312	29.998	0.339682		#28	44.191	18.933	0.428436		#28	68.28	12.234	0.179174		#28	67.944	32.824	0.483104		#28	124.505	92.005	0.738966
#29	55.716	15.078	0.270622		#29	51.2587	18.6967	0.364752		#29	22.804	6.659	0.29201		#29	74.341	35.919	0.483165		#29	43.657	18.127	0.415214		#29	126.159	57.396	0.45495		#29	198.21	151.605	0.764871		#29	207.286	178.562	0.861428
#30	86.363	20.351	0.235645		#30	94.9993	19.7405	0.207796		#30	31.33	9.097	0.290361		#30	81.958	27.337	0.333549		#30	64.077	44.548	0.695226		#30	52.236	6.384	0.122215		#30	189.873	152.758	0.804527		#30	56.657	3.353	0.0591807
#31	78.27	18.242	0.233065		#31	71.2257	20.6135	0.28941		#31	31.581	7.636	0.241791		#31	162.059	88.677	0.54719		#31	126.125	124.238	0.985039		#31	47.822	27.533	0.575739		#31	138.702	80.713	0.581917		#31	52.057	42.93	0.824673
#32	46.537	12.958	0.278445		#32	42.814	16.0679	0.375296		#32	18.492	6.573	0.355451		#32	165.045	102.386	0.620352		#32	116.489	123.291	1.05839		#32	35.566	0.026	0.000731035		#32	98.042	35.802	0.36517		#32	115.218	80.088	0.6951
#33	59.015	13.035	0.220876		#33	64.9165	12.644	0.194773		#33	25.804	3.612	0.139978		#33	103.114	33.973	0.32947		#33	58.113	37.546	0.646086		#33	14.484	0.049	0.00338304		#33	145.041	98.718	0.680621		#33	85.403	34.705	0.406367
#34	44.531	11.081	0.248838		#34	40.5232	12.5215	0.308996		#34	99.832	24.83	0.248718		#34	88.889	24.734	0.278257		#34	32.46	9.173	0.282594		#34	68.803	61.444	0.893042		#34	158.297	126.36	0.798246		#34	100.343	63.129	0.629132
#35	35.095	4.332	0.123436		#35	32.2874	5.37168	0.166371		#35	68.494	21.843	0.318904		#35	72.85	36.797	0.505106		#35	31.708	7.244	0.22846		#35	63.671	2.062	0.0323852		#35	98.335	35.948	0.365567		#35	79.662	28.006	0.35156
#36	29.907	5.723	0.19136		#36	32.8977	5.55131	0.168745		#36	58.329	17.337	0.297228		#36	73.524	48.283	0.656697		#36	15.786	0.297	0.0188141		#36	50.539	2.105	0.041651		#36	165.118	119.378	0.722986		#36	66.998	23.188	0.3461
#37	34.03	9.321	0.273905		#37	30.9673	10.5327	0.340124		#37	19.589	3.08	0.157231		#37	17.909	3.102	0.173209		#37	98.418	90.706	0.92164		#37	81.116	28.868	0.355885		#37	110.707	31.931	0.288428		#37	87.205	32.463	0.372261
#38	40.908	24.943	0.609734		#38	37.6354	30.9293	0.821815		#38	16.121	2.381	0.147696		#38	70.207	37.411	0.532867		#38	90.111	85.579	0.949706		#38	84.389	37.232	0.441195		#38	87.809	32.678	0.372149		#38	193.579	126.145	0.651646
#39	58.102	20.519	0.353155		#39	63.9122	19.9034	0.311418		#39	23.903	5.801	0.242689		#39	58.488	22.205	0.379651		#39	51.879	25.376	0.489138		#39	43.092	1.18	0.0273833		#39	133.252	102.221	0.767125		#39	87.406	25.188	0.288172
#40	28.977	8.102	0.279601		#40	26.3691	9.15526	0.347197		#40	116.855	15.579	0.133319		#40	32.821	7.521	0.229152		#40	29.946	11.353	0.379116		#40	180.198	184.367	1.02314		#40	144.275	102.448	0.710088		#40	136.512	56.558	0.414308
#41	38.611	7.491	0.194012		#41	35.5221	9.28884	0.261495		#41	125.658	18.939	0.150719		#41	23.323	6.08	0.260687		#41	82.933	31.9	0.384648		#41	164.344	169.426	1.03092		#41	143.139	136.164	0.951271		#41	214.588	212.605	0.990759
#42	53.246	11.959	0.224599		#42	58.5706	11.6002	0.198056		#42	20.32	6.066	0.298524		#42	55.08	36.588	0.66427		#42	83.825	56.903	0.678831		#42	251.271	255	1.01484		#42	221.478	233.46	1.0541		#42	16.638	1.501	0.0902152
#43	36.32	10.205	0.280975		#43	33.0512	11.5316	0.348903		#43	23.465	4.675	0.199233		#43	71.443	30.705	0.429783		#43	215.41	210.377	0.976635		#43	96.487	41.766	0.432867		#43	223.669	222.979	0.996915		#43	79.025	15.878	0.200924
#44	33.872	9.682	0.285841		#44	31.1622	12.0057	0.385264		#44	46.854	12.486	0.266487		#44	44.366	24.145	0.544223		#44	197.851	185.651	0.938337		#44	82.476	15.622	0.189413		#44	95.435	75.956	0.795892		#44	236.419	224.445	0.949353
#45	83.685	21.066	0.25173		#45	92.0535	20.434	0.22198		#45	33.673	11.762	0.349301		#45	43.681	12.79	0.292805		#45	210.432	189.839	0.902139		#45	129.183	35.398	0.274014		#45	104.696	60.539	0.578236		#45	208.831	157.335	0.753408
#46	76.238	27.192	0.356673		#46	69.3766	30.727	0.442901		#46	40.44	11.983	0.296316		#46	53.955	13.028	0.24146		#46	152.25	124.932	0.820571		#46	122.311	48.178	0.393898		#46	138.142	108.635	0.786401		#46	96.999	20.448	0.210806
#47	43	11.317	0.263186		#47	39.56	14.0331	0.354729		#47	51.043	19.931	0.390475		#47	28.191	6.165	0.218687		#47	161.868	139.359	0.860942		#47	172.28	59.364	0.344579		#47	204.819	150.118	0.73293		#47	133.261	53.713	0.403066
#48	25.128	3.661	0.145694		#48	27.6408	3.55117	0.128476		#48	36.965	12.634	0.341783		#48	26.02	8.821	0.339008		#48	45.059	5.761	0.127855		#48	72.194	11.375	0.157562		#48	72.448	34.379	0.474533		#48	221.231	226.009	1.0216
#49	22.947	4.928	0.214756		#49	20.8818	5.56864	0.266675		#49	32.337	10.65	0.329344		#49	34.314	7.739	0.225535		#49	64.337	25.775	0.400625		#49	244.219	255	1.04414		#49	208.427	145.894	0.699976		#49	225.186	211.643	0.939859
#50	68.028	18.488	0.27177		#50	62.5858	22.9251	0.366299		#50	30.598	11.399	0.372541		#50	36.243	4.981	0.137433		#50	147.81	60.748	0.410987		#50	34.128	0.724	0.0212143		#50	194.123	148.2	0.763433		#50	169.406	108.356	0.639623
#51	56.909	17.238	0.302905		#51	62.5999	16.7209	0.267107		#51	27.226	10.235	0.375927		#51	40.845	6.859	0.167928		#51	159.148	85.536	0.537462		#51	51.817	1.309	0.025262		#51	219.82	184.084	0.837431		#51	227.678	223.238	0.980499
#52	35.134	13.988	0.398133		#52	31.9719	15.8064	0.494385		#52	16.245	4.598	0.283041		#52	37.314	13.989	0.3749		#52	150.366	88.68	0.589761		#52	70.36	14.751	0.20965		#52	149.889	91.017	0.607229		#52	71.562	11.809	0.165018
#53	35.136	11.911	0.338997		#53	32.3251	14.7696	0.456909		#53	16.141	5.706	0.35351		#53	41.291	11.239	0.27219		#53	121.885	41.518	0.340633		#53	79.994	3.846	0.0480786		#53	137.455	77.828	0.566207		#53	202.209	160.194	0.79222
#54	40.223	15.949	0.396514		#54	44.2453	15.4705	0.349654		#54	22.588	6.281	0.278068		#54	30.223	4.864	0.160937		#54	166.475	89.576	0.538075		#54	77.263	36.839	0.4768		#54	83.333	22.056	0.264673		#54	180.598	167.367	0.926738
#55	35.277	10.709	0.303569		#55	32.1021	6.21122	0.193483		#55	52.327	15.641	0.298909		#55	52.916	10.995	0.207782		#55	143.492	57.654	0.401792		#55	68.319	19.271	0.282074		#55	250.539	255	1.01781		#55	142.811	90.489	0.633628
#56	41.766	12.677	0.303524		#56	38.4247	7.35266	0.191352		#56	49.727	17.646	0.354858		#56	58.889	17.872	0.303486		#56	210.375	169.031	0.803475		#56	47.226	3.535	0.0748528		#56	252.827	254.836	1.00795		#56	144.575	124.857	0.863614
#57	58.558	23.961	0.409184		#57	64.4138	13.8974	0.215752		#57	28.545	8.109	0.284078		#57	49.555	9.869	0.199152		#57	127.56	58.555	0.459039		#57	47.668	1.223	0.0256566		#57	249.74	254.889	1.02062		#57	110.666	41.811	0.377813
#58	25.917	7.033	0.271366		#58	23.5845	4.07914	0.172959		#58	29.634	10.025	0.338294		#58	32.908	0.181	0.00550018		#58	142.966	44.525	0.311438		#58	193.448	162.52	0.840122		#58	164.077	104.195	0.635037		#58	87.383	47.206	0.540219
#59	74.899	22.199	0.296386		#59	68.9071	12.8754	0.186852		#59	27.342	5.782	0.21147		#59	42.365	1.166	0.0275227		#59	65.854	19.753	0.299951		#59	251.147	54.494	0.21698		#59	178.069	109.048	0.612392		#59	122.555	88.93	0.725633
#60	63.986	20.847	0.325806		#60	70.3846	12.0913	0.171788		#60	36.784	10.01	0.272129		#60	60.906	20.291	0.333153		#60	45.92	15.24	0.331882		#60	65.895	20.034	0.304029		#60	108.039	33.954	0.314275		#60	119.303	59.016	0.494673
#61	60.07	22.741	0.378575		#61	54.6637	13.1898	0.24129		#61	43.041	12.141	0.28208		#61	20.725	1.432	0.0690953		#61	169.266	124.433	0.735133		#61	72.317	14.39	0.198985		#61	177.533	126.628	0.713265		#61	88.934	51.913	0.583725
#62	77.263	31.987	0.414002		#62	71.082	18.5525	0.261001		#62	41.935	10.611	0.253034		#62	13.241	0.351	0.0265086		#62	105.818	53.509	0.50567		#62	45.254	0.87	0.0192248		#62	161.748	99.871	0.617448		#62	117.126	58.962	0.503407
#63	62.841	19.024	0.302732		#63	69.1251	11.0339	0.159622		#63	67.861	27.36	0.403177		#63	11.269	0.246	0.0218298		#63	138.98	74.745	0.537811		#63	126.939	59.025	0.464987		#63	96.418	23.672	0.245514		#63	40.857	2.705	0.0662065
#64	22.839	4.768	0.208766		#64	20.7835	2.76544	0.133059		#64	40.02	12.948	0.323538		#64	60.916	33.112	0.543568		#64	57.777	25.828	0.447029		#64	80.329	45.711	0.569047		#64	153.1	101.553	0.663312		#64	175.74	119.549	0.680261
#65	15.704	2.736	0.174223		#65	14.4477	1.58688	0.109836		#65	43.798	13.926	0.31796		#65	45.116	25.245	0.559558		#65	106.046	46.286	0.436471		#65	81.955	16.838	0.205454		#65	97.75	30.948	0.316604		#65	49.016	8.95	0.182593
#66	21.114	4.188	0.198352		#66	23.2254	2.42904	0.104585		#66	25.624	7.728	0.301592		#66	16.685	0.329	0.0197183		#66	75.96	36.197	0.476527		#66	73.733	27.395	0.371543		#66	56.52	13.721	0.242764		#66	166.047	126.986	0.764759
#67	16.756	2.089	0.124672		#67	15.248	1.21162	0.0794611		#67	28.349	10.385	0.366327		#67	70.458	30.803	0.437182		#67	226.066	218.831	0.967996		#67	27.122	3.593	0.132475		#67	82.049	46.352	0.564931		#67	126.836	99.055	0.780969
#68	17.438	4.84	0.277555		#68	16.043	2.8072	0.17498		#68	24.937	9.768	0.391707		#68	25.691	8.789	0.342104		#68	231.327	189.403	0.818767		#68	88.765	28.634	0.322582		#68	65.294	26.113	0.39993		#68	84.2	53.763	0.638515
#69	121.027	86.067	0.711139		#69	133.13	49.9189	0.374964		#69	23.819	9.012	0.378353		#69	22.791	4.607	0.202141		#69	182.476	128.434	0.703841		#69	96.83	21.032	0.217205		#69	46.444	14.998	0.322927		#69	98.091	46.008	0.469034
#70	52.913	16.438	0.310661		#70	48.1508	9.53404	0.198004		#70	103.878	39.977	0.384846		#70	34.852	14.528	0.416848		#70	129.782	90.859	0.700089		#70	58.246	3.188	0.0547334		#70	152.602	125.644	0.823344		#70	112.431	50.989	0.453514
#71	94.04	31.355	0.333422		#71	86.5168	18.1859	0.210201		#71	20.745	4.478	0.215859		#71	28.061	11.363	0.404939		#71	82.801	43.206	0.521805		#71	75.569	18.362	0.242983		#71	209.348	191.632	0.915375		#71	62.931	21.109	0.335431
#72	115.038	49.297	0.428528		#72	126.542	28.5923	0.225951		#72	35.109	14.406	0.410322		#72	24.107	7.175	0.297631		#72	142.53	100.269	0.703494		#72	50.882	13.352	0.262411		#72	136.099	132.165	0.971095		#72	31.996	2.311	0.0722278
#73	61.838	19.146	0.309615		#73	56.2726	11.1047	0.197337		#73	12.318	0.333	0.0270336		#73	22.905	0.528	0.0230517		#73	183.19	114.785	0.62659		#73	84.292	12.799	0.151841		#73	151.149	146.744	0.970857		#73	202.47	191.188	0.944278
#74	71.295	18.947	0.265755		#74	65.5914	10.9893	0.167541		#74	30.613	8.916	0.291249		#74	17.372	2.11	0.12146		#74	223.953	202.071	0.902292		#74	87.661	8.308	0.0947742		#74	112.413	91.041	0.80988		#74	202.494	172.474	0.851749
#75	143.825	75.574	0.525458		#75	158.208	43.8329	0.27706		#75	98.084	40.149	0.409333		#75	16.958	2.034	0.119943		#75	232.131	203.634	0.877237		#75	68.345	7.655	0.112005		#75	83.982	36.937	0.43982		#75	114.514	65.058	0.568123
#76	163.549	83.328	0.509499		#76	148.83	48.3302	0.324735		#76	79.323	25.612	0.322882		#76	173.298	18.211	0.105085		#76	99.879	52.259	0.523223		#76	168.681	25.849	0.153242		#76	241.19	187.634	0.777951		#76	89.945	52.71	0.586025
#77	92.446	9.33	0.100924		#77	100.359	21.0956	0.210201		#77	73.887	35.945	0.486486		#77	161.924	22.757	0.140541		#77	128.674	51.242	0.398231		#77	72.198	6.958	0.0963739		#77	96.371	59.444	0.616825		#77	35.508	1.073	0.0302185
#78	102.329	15.845	0.154844		#78	146.788	32.3093	0.220108		#78	91.793	28.229	0.307529		#78	180.846	20.353	0.112543		#78	81.372	14.771	0.181524		#78	153.784	28.185	0.183277		#78	84.096	17.238	0.20498		#78	112.358	50.763	0.451797
#79	25.35	0.315	0.012426		#79	65.2762	12.5483	0.192234		#79	69.102	22.386	0.323956		#79	253.512	59.009	0.232766		#79	17.781	0.472	0.0265452		#79	154.442	34.746	0.224978		#79	106.662	53.166	0.498453		#79	62.279	23.719	0.380851
#80	23.173	0.706	0.0304665		#80	111.413	8.828	0.0792367		#80	159.295	87.614	0.550011		#80	79.566	6.04	0.0759118		#80	95.955	42.558	0.44352		#80	33.935	0.424	0.0124945		#80	191.476	30.331	0.158406		#80	72.663	9.597	0.132075
#81	78.378	4.857	0.0619689		#81	81.913	6.532	0.0797431		#81	16.142	2.873	0.177983		#81	98.996	6.214	0.0627702		#81	134.349	45.796	0.340873		#81	151.668	29.413	0.19393		#81	254.057	88.476	0.348253		#81	32.64	5.047	0.154626
#82	22.452	0.349	0.0155443		#82	64.641	5.466	0.0845593		#82	32.147	7.099	0.220829		#82	31.891	2.208	0.0692358		#82	86.051	13.182	0.153188		#82	198.181	70.427	0.355367		#82	253.392	32.737	0.129195		#82	244.582	87.793	0.358951
#83	59.581	3.298	0.0553532		#83	137.513	20.746	0.150866		#83	61.258	22.763	0.371592		#83	26.744	0.999	0.0373542		#83	77.695	13.841	0.178145		#83	199.724	85.942	0.430304		#83	72.139	4.878	0.0676195		#83	254.321	151.855	0.5971
#84	91.204	7.69	0.0843165		#84	128.723	18.566	0.144232		#84	71.892	32.864	0.45713		#84	29.333	2.155	0.0734667		#84	85.338	13.277	0.155581		#84	62.215	5.727	0.0920518		#84	63.675	3.319	0.0521241		#84	27.11	30.079	1.10952
#85	62.167	7.652	0.123088		#85	221.651	51.945	0.234355		#85	23.659	7.008	0.296209		#85	95.959	6.804	0.0709053		#85	90.31	22.239	0.246252		#85	65.136	29.694	0.455877		#85	52.642	5.941	0.112857		#85	62.253	9.318	0.14968
#86	147.474	18.098	0.12272		#86	250.366	75.696	0.302341		#86	45.011	12.782	0.283975		#86	57.597	5.866	0.101846		#86	40.901	6.69	0.163566		#86	99.776	6.934	0.0694957		#86	91.334	9.585	0.104944		#86	90.554	10.047	0.11095
#87	232.822	47.328	0.20328		#87	211.279	53.244	0.252008		#87	53.679	12.568	0.234133		#87	185.844	17.231	0.0927175		#87	28.412	2.431	0.0855624		#87	126.582	8.786	0.0694096		#87	91.549	13.752	0.150215		#87	138.595	15.458	0.111534
#88	40.321	1.351	0.0335061		#88	191.769	35.937	0.187397		#88	71.65	30.571	0.426671		#88	91.397	6.594	0.0721468		#88	13	0.15	0.0115385		#88	111.073	7.851	0.0706832		#88	94.121	7.924	0.0841895		#88	170.595	127.055	0.744776
#89	52.995	2.949	0.0556468		#89	140.901	14.644	0.103931		#89	11.222	2.066	0.184103		#89	88.628	7.522	0.0848716		#89	18.599	0.09	0.00483897		#89	46.372	3.594	0.0775037		#89	234.541	254.903	1.08682		#89	46.947	19.63	0.418131
#90	255	171.468	0.672424		#90	251.852	145.888	0.579261		#90	15.391	4.591	0.298291		#90	83.505	8.485	0.101611		#90	41.081	2.302	0.0560356		#90	81.404	18.464	0.226819		#90	249.057	134.634	0.540575		#90	27.379	18.272	0.667373
#91	52.132	6.184	0.118622		#91	170.847	75.727	0.443245		#91	200.995	15.435	0.076793		#91	73.062	7.044	0.0964113		#91	201.119	75.705	0.376419		#91	91.874	14.121	0.1537		#91	235.155	43.513	0.18504		#91	44.965	3.182	0.0707662
#92	113.567	23.084	0.203263		#92	225.311	120.254	0.533724		#92	190.165	15.939	0.0838167		#92	103.13	9.342	0.0905847		#92	193.715	55.455	0.286271		#92	93.558	11.934	0.127557		#92	232.605	29.451	0.126614		#92	73.4	56.247	0.766308
#93	108.507	20.286	0.186956		#93	66.309	3.734	0.0563121		#93	109.161	8.452	0.0774269		#93	70.207	4.277	0.0609199		#93	112.009	20.416	0.182271		#93	53.259	14.843	0.278695		#93	254.467	169.911	0.667713		#93	73.518	49.613	0.674842
#94	43.898	4.925	0.112192		#94	117.115	8.55	0.0730052		#94	133.836	11.589	0.0865911		#94	58.089	4.692	0.0807726		#94	64.636	7.497	0.115988		#94	66.918	14.239	0.212783		#94	150.147	12.913	0.0860024		#94	97.829	13.789	0.14095
#95	28.607	1.792	0.062642		#95	128.454	11.514	0.0896352		#95	212.044	19.827	0.0935042		#95	105.406	9.746	0.0924615		#95	93.636	16.931	0.180817		#95	27.624	0.456	0.0165074		#95	254.362	148.652	0.584411		#95	115.657	20.262	0.17519
#96	77.467	7.301	0.0942466		#96	37.497	2.005	0.0534709		#96	253.737	67.588	0.26637		#96	98.327	15.068	0.153244		#96	26.473	9.791	0.369849		#96	19.777	0.259	0.013096		#96	52.801	3.633	0.0688055		#96	73.716	9.168	0.124369
#97	77.31	7.115	0.0920321		#97	30.244	0.587	0.0194088		#97	209.339	21.388	0.102169		#97	80.641	9.552	0.118451		#97	109.928	20.469	0.186204		#97	22.765	0.701	0.0307929		#97	216.531	21.2	0.0979075		#97	248.671	182.5	0.733901
#98	58.556	8.132	0.138876		#98	32.708	0.855	0.0261404		#98	252.778	39.93	0.157965		#98	97.545	9.718	0.0996258		#98	51.507	9.57	0.1858		#98	165.857	36.51	0.220129		#98	228.664	174.216	0.761886		#98	253.595	200.84	0.791971
#99	66.293	7.129	0.107538		#99	121.141	28.924	0.238763		#99	24.783	0.998	0.0402695		#99	37.823	2.425	0.0641144		#99	130.354	93.761	0.71928		#99	210.4	101.332	0.481616		#99	66.715	9.556	0.143236		#99	175.065	56.084	0.320361
#100	83.293	11.642	0.139772		#100	135.777	13.794	0.101593		#100	42.445	1.472	0.0346802		#100	40.103	2.709	0.0675511		#100	147.508	88.67	0.60112		#100	176.925	34.994	0.19779		#100	79.245	6.376	0.0804593		#100	193.648	97.94	0.505763
#101	87.834	9.592	0.109206		#101	112.162	10.28	0.0916531		#101	34.101	0.842	0.0246914		#101	112.515	13.34	0.118562		#101	94.408	19.298	0.204411		#101	168.214	23.664	0.140678		#101	58.675	6.018	0.102565		#101	252.429	200.882	0.795796
#102	143.026	12.618	0.0882217		#102	76.207	6.166	0.0809112		#102	109.831	9.45	0.0860413		#102	114.156	11.011	0.0964557		#102	159.387	35.919	0.225357		#102	168.515	29.695	0.176216		#102	171.084	68.598	0.400961		#102	229.424	90.121	0.392814
#103	118.037	13.045	0.110516		#103	89.56	6.058	0.0676418		#103	61.742	4.785	0.0774999		#103	106.932	10.9	0.101934		#103	122.108	36.081	0.295484		#103	155.755	36.89	0.236846		#103	31.406	0.801	0.0255047		#103	81.173	98.905	1.21845
#104	120.433	13.478	0.111913		#104	42.936	0.912	0.0212409		#104	63.228	9.034	0.14288		#104	113.104	11.603	0.102587		#104	160.25	31.785	0.198346		#104	15.687	3.59	0.228852		#104	128.039	63.231	0.493842		#104	71.723	8.799	0.12268
#105	152.665	22.381	0.146602		#105	143.278	13.128	0.0916261		#105	111.334	12.386	0.111251		#105	52.217	4.573	0.0875768		#105	40.731	3.988	0.0979107		#105	52.191	9.311	0.178402		#105	247.506	145.337	0.587206		#105	87.521	58.373	0.66696
#106	70.53	5.755	0.0815965		#106	217.848	31.449	0.144362		#106	78.119	6.471	0.0828352		#106	68.351	5.06	0.0740296		#106	101.65	34.141	0.335868		#106	13.132	0.053	0.00403594		#106	31.506	1.525	0.0484035		#106	69.212	53.783	0.777076
#107	94.65	5.286	0.0558479		#107	233.129	53.171	0.228075		#107	188.783	18.628	0.0986741		#107	52.42	5.5	0.104922		#107	27.679	5.413	0.195563		#107	206.267	101.963	0.494325		#107	67.105	14.069	0.209657		#107	65.512	41.389	0.631777
#108	153.237	13.529	0.0882881		#108	135.844	10.398	0.0765437		#108	115.726	8.386	0.0724643		#108	240.047	53.614	0.223348		#108	33.579	2.961	0.0881801		#108	18.311	3.657	0.199716		#108	216.229	168.091	0.777375		#108	50.681	34.154	0.673901
#109	225.783	37.029	0.164003		#109	172.233	12.655	0.073476		#109	25.643	1.324	0.051632		#109	154.917	24.793	0.160041		#109	58.803	4.048	0.06884		#109	159.197	35.727	0.22442		#109	121.662	11.218	0.0922063		#109	246.523	250.308	1.01535
#110	42.002	3.631	0.0864483		#110	78.6	23.987	0.305178		#110	55.031	4.873	0.0885501		#110	80.503	9.848	0.122331		#110	253.441	216.534	0.854376		#110	33.822	6.105	0.180504		#110	150.489	244.693	1.62599		#110	93.715	21.212	0.226346
#111	38.209	3.853	0.10084		#111	249.466	116.646	0.467583		#111	45.339	3.451	0.0761155		#111	85.603	10.18	0.118921		#111	240.569	230.826	0.9595		#111	197.189	58.994	0.299175		#111	113.926	24.231	0.212691		#111	138.365	20.18	0.145846
#112	119.527	18.032	0.150861		#112	115.25	11.274	0.0978221		#112	73.573	3.373	0.0458456		#112	76.242	7.267	0.0953149		#112	231.133	123.84	0.535795		#112	163.315	28.401	0.173903		#112	119.319	35.335	0.296139		#112	197.681	162.534	0.822203
#113	94.262	12.846	0.13628		#113	70.125	3.633	0.0518075		#113	43.911	3.988	0.0908201		#113	101.272	4.528	0.0447113		#113	12.033	0.785	0.0652373		#113	233.904	49.819	0.212989		#113	153.137	45.879	0.299594		#113	149.265	40.663	0.272422
#114	101.365	13.006	0.128309		#114	72.052	7.258	0.100733		#114	134.161	10.025	0.0747237		#114	140.631	10.426	0.0741373		#114	74.745	10.148	0.135768		#114	192.578	28.865	0.149887		#114	190.126	69.291	0.364448		#114	143.165	60.47	0.42238
#115	97.054	8.36	0.0861376		#115	239.614	73.805	0.308016		#115	142.897	12.09	0.0846064		#115	127.021	12.339	0.0971414		#115	79.581	16.924	0.212664		#115	102.96	22.292	0.216511		#115	140.577	39.931	0.284051		#115	72.067	12.773	0.177238
#116	85.216	8.867	0.104053		#116	255	34.297	0.134498		#116	124.634	7.834	0.062856		#116	105.563	6.924	0.0655912		#116	117.208	30.581	0.260912		#116	46.465	3.024	0.0650812		#116	191.143	62.006	0.324396		#116	228.62	60.859	0.266202
#117	92.766	6.904	0.0744238		#117	23.237	0.877	0.0377415		#117	108.159	7.959	0.0735861		#117	99.411	9.693	0.0975043		#117	119.898	29.94	0.249712		#117	125.932	74.047	0.587992		#117	160.791	42.093	0.261787		#117	60.389	7.543	0.124907
#118	25.141	0.655	0.0260531		#118	62.437	5.053	0.0809296		#118	110.19	11.063	0.100399		#118	238.687	34.877	0.14612		#118	235.854	156.32	0.662783		#118	17.861	0.588	0.0329209		#118	151.785	37.702	0.248391		#118	112.226	16.403	0.14616
#119	28.718	1.568	0.0545999		#119	87.566	11.199	0.127892		#119	100.062	11.332	0.11325		#119	217.114	25.522	0.117551		#119	250.519	177.059	0.706769		#119	60.317	17.367	0.287929		#119	105.664	19.883	0.188172		#119	133.14	20.856	0.156647
#120	81.911	7.662	0.0935406		#120	61.743	7.12	0.115317		#120	70.675	7.313	0.103474		#120	51.687	4.738	0.0916672		#120	32.699	2.746	0.0839781		#120	60.284	18.574	0.308108		#120	132.495	15.099	0.113959		#120	52.85	7.952	0.150464
#121	38.444	9.036	0.235043		#121	82.915	6.575	0.0792981		#121	155.325	13.768	0.0886399		#121	55.441	3.888	0.0701286		#121	60.535	2.199	0.0363261		#121	98.925	39.02	0.39444		#121	53.943	2.088	0.0387075		#121	49.674	24.751	0.498269
#122	32.129	8.991	0.279841		#122	123.537	18.921	0.153161		#122	168.597	17.46	0.103561		#122	17.798	0.58	0.0325879		#122	87.894	11.411	0.129827		#122	68.054	21.039	0.309152		#122	117.227	62.193	0.530535		#122	114.06	33.635	0.294889
#123	205.768	41.713	0.202719		#123	84.805	6.241	0.0735924		#123	44.083	2.126	0.0482272		#123	65.947	10.015	0.151864		#123	179.595	108.893	0.606325		#123	61.411	14.052	0.228819		#123	156.178	114.976	0.736186		#123	254.932	125.57	0.492563
#124	244.481	49.292	0.201619		#124	77.667	13.6	0.175107		#124	43.106	3.361	0.0779706		#124	184.495	21.618	0.117174		#124	163.594	18.668	0.114112		#124	45.836	6.556	0.143032		#124	93.185	30.214	0.324237		#124	40.099	2.826	0.0704756
#125	138.088	13.279	0.0961633		#125	98.124	11.341	0.115578		#125	75.788	4.117	0.0543226		#125	177.155	20.292	0.114544		#125	151.499	25.75	0.169968		#125	82.182	15.621	0.190078		#125	126.981	123.798	0.974933		#125	193.921	77.918	0.401803
#126	156.764	15.927	0.101599		#126	153.138	26.967	0.176096		#126	143.648	12.877	0.0896427		#126	157.606	14.4408	0.0916261		#126	164.102	37.121	0.226207		#126	79.885	18.019	0.225562		#126	128.209	12.881	0.100469		#126	186.038	90.26	0.48517
#127	108.86	11.186	0.102756		#127	245.607	97.956	0.398832		#127	175.744	18.656	0.106154		#127	239.633	34.5939	0.144362		#127	124.268	11.278	0.0907555		#127	79.977	13.221	0.16531		#127	138.039	15.433	0.111802		#127	65.171	13.065	0.200473
#128	86.946	10.336	0.118878		#128	236.18	84.281	0.356851		#128	212.32	22.007	0.10365		#128	256.442	58.4881	0.228075		#128	119.893	17.446	0.145513		#128	51.182	14.157	0.276601		#128	59.573	23.793	0.399392		#128	48.234	7.788	0.161463
#129	249.094	55.471	0.222691		#129	166.086	21.342	0.1285		#129	173.216	16.486	0.095176		#129	149.428	11.4378	0.0765437		#129	114.742	11.366	0.099057		#129	80.852	14.709	0.181925		#129	51.359	31.223	0.607936		#129	191.659	40.824	0.213003
#130	108.304	14.422	0.133162		#130	125.36	18.178	0.145006		#130	194.828	16.543	0.0849108		#130	96.3226	12.3189	0.127892		#130	113.863	20.983	0.184283		#130	103.568	22.108	0.213464		#130	98.786	55.082	0.557589		#130	156.097	19.378	0.124141
#131	76.861	9.342	0.121544		#131	71.603	7.962	0.111196		#131	104.944	10.636	0.101349		#131	67.9173	7.832	0.115317		#131	89.787	8.617	0.0959716		#131	123.667	34.522	0.279153		#131	53.963	5.897	0.109279		#131	133.566	63.099	0.472418
#132	76.251	9.208	0.120759		#132	240.882	77.673	0.322452		#132	203.62	29.014	0.142491		#132	91.2065	7.2325	0.0792981		#132	173.863	42.459	0.24421		#132	161.63	43.864	0.271385		#132	88.666	19.113	0.215562		#132	106.638	106.811	1.00162
#133	79.106	8.372	0.105833		#133	125.039	9.665	0.0772959		#133	139.596	12.149	0.0870297		#133	263.575	81.1855	0.308016		#133	110.764	20.154	0.181954		#133	152.697	2.565	0.016798		#133	101.888	23.861	0.234189		#133	239.86	110.91	0.462395
#134	100.201	13.142	0.131156		#134	116.816	19.627	0.168016		#134	56.523	3.328	0.0588787		#134	280.5	37.7267	0.134498		#134	234.55	170.437	0.726655		#134	129.906	24.843	0.191238		#134	101.32	15.89	0.15683		#134	74.187	12.96	0.174694
#135	59.727	12.956	0.21692		#135	30.072	1.291	0.0429303		#135	54.867	2.303	0.0419742		#135	79.2572	7.9838	0.100733		#135	235.924	206.255	0.874243		#135	96.03	10.012	0.104259		#135	191.918	86.339	0.449874		#135	66.03	8.943	0.135438
#136	46.724	4.114	0.088049		#136	61.976	5.55	0.0895508		#136	39.922	4.643	0.116302		#136	86.46	26.3857	0.305178		#136	143.146	136.623	0.954431		#136	166.594	90.047	0.540518		#136	212.316	122.642	0.577639		#136	227.164	78.297	0.344672
#137	250.804	156.365	0.623455		#137	77.467	6.999	0.0903481		#137	66.796	4.113	0.0615755		#137	274.413	128.311	0.467583		#137	158.849	50.942	0.320694		#137	156.322	14.834	0.0948939		#137	120.322	82.604	0.686524		#137	142.71	63.944	0.44807
#138	217.358	30.326	0.139521		#138	107.491	17.088	0.158971		#138	40.263	1.733	0.043042		#138	25.5607	0.9647	0.0377415		#138	122.509	9.446	0.0771045		#138	20.472	0.111	0.00542204		#138	153.387	71.944	0.469036		#138	125.33	12.139	0.0968563
#139	207.605	27.652	0.133195		#139	58.064	3.885	0.0669089		#139	39.48	2.357	0.0597011		#139	68.6807	5.5583	0.0809296		#139	126.265	41.189	0.326211		#139	23.069	0.824	0.0357189		#139	239.662	144.103	0.601276		#139	235.138	73.376	0.312055
#140	248.771	36.499	0.146717		#140	86.855	12.278	0.141362		#140	34.517	1.777	0.0514819		#140	77.1375	3.9963	0.0518075		#140	126.053	35.059	0.278129		#140	64.026	15.52	0.242402		#140	90.421	12.635	0.139735		#140	234.76	72.353	0.3082
#141	251.248	37.714	0.150107		#141	86.445	2.771	0.0320551		#141	23.892	1.382	0.0578436		#141	189.456	13.9205	0.073476		#141	102.463	18.011	0.175781		#141	40.36	2.569	0.0636521		#141	172.349	52.203	0.302891		#141	248.746	90.071	0.3621
#142	253.18	69.023	0.272624		#142	21.714	1.613	0.0742839		#142	37.357	1.937	0.0518511		#142	126.775	12.4014	0.0978221		#142	87.072	13.398	0.153873		#142	91.053	14.059	0.154405		#142	141.741	48.093	0.339302		#142	129.51	41.185	0.318006
#143	251.921	22.77	0.0903855		#143	27.032	5.583	0.206533		#143	31.175	2.999	0.0961989							#143	108.264	12.435	0.114858		#143	87.124	19.865	0.228008		#143	164.221	109.415	0.666267		#143	118.558	54.124	0.456519
#144	238.97	17.255	0.0722057		#144	29.683	7.542	0.254085		#144	40.013	3.657	0.0913953							#144	104.992	15.018	0.143039		#144	83.953	13.977	0.166486		#144	90.627	67.023	0.739548		#144	213.916	163.799	0.765716
#145	183.306	17.833	0.0972854		#145	61.526	3.653	0.0593733		#145	40.267	3.755	0.0932525							#145	230.907	123.288	0.533929		#145	94.987	11.924	0.125533		#145	70.87	32.387	0.456992		#145	213.38	169.276	0.793308
#146	55.926	19.536	0.349319		#146	34.689	1.154	0.033267		#146	41.26	2.735	0.066287							#146	85.345	9.89	0.115883		#146	123.619	34.089	0.275759		#146	139.289	114.455	0.821709		#146	144.662	39.112	0.270368
#147	117.671	13.561	0.115245		#147	112.479	10.54	0.0937064		#147	253.333	53.222	0.210087							#147	103.349	20.045	0.193954		#147	121.027	23.072	0.190635		#147	127.936	125.13	0.978067		#147	137.834	31.53	0.228753
#148	83.601	10.149	0.121398		#148	59.341	5.887	0.0992063		#148	165.33	16.842	0.101869							#148	225.148	112.57	0.499982		#148	168.404	52.891	0.314072		#148	26.583	1.578	0.0593612		#148	246.799	81.433	0.329957
#149	65.649	4.661	0.0709988		#149	81.252	10.571	0.130101		#149	254.693	29.917	0.117463							#149	67.105	7.183	0.107041		#149	115.596	19.918	0.172307		#149	107.54	96.374	0.896169		#149	244.272	224.725	0.919979
#150	138.64	21.311	0.153715		#150	53.248	9.348	0.175556		#150	254.886	26.212	0.102838							#150	103.303	28.649	0.27733		#150	140.401	30.403	0.216544		#150	135.644	122.896	0.906019		#150	52.084	10.518	0.201943
#151	255	159.062	0.623773		#151	27.708	1.044	0.0376786		#151										#151	103.892	12.378	0.119143		#151	67.586	10.554	0.156157		#151	171.65	64.103	0.373452		#151	49.085	30.106	0.613344
#152	186.031	27.231	0.146379		#152	30.255	2.546	0.0841514		#152										#152	173.075	35.931	0.207604		#152	52.056	3.32	0.0637775		#152	132.361	66.87	0.505209		#152	253.612	138.035	0.544276
#153	64.013	11.978	0.187118		#153	23.237	6.541	0.281491		#153										#153	221.245	39.211	0.177229		#153	14.884	1.337	0.089828		#153	205.664	60.661	0.294952		#153	207.134	92.137	0.444818
#154	162.413	22.233	0.136892		#154	52.194	3.883	0.0743955		#154										#154	137.671	49.325	0.358282		#154	72.324	10.751	0.148651		#154	144.569	20.778	0.143724		#154	184.55	172.055	0.932295
#155	39.806	1.822	0.045772		#155	129.91	14.115	0.108652		#155										#155	128.702	46.419	0.36067		#155	45.113	9.268	0.20544		#155	154.728	48.147	0.311172		#155	198.142	106.245	0.536206
#156	24.023	2.478	0.103151		#156	57.056	3.791	0.0664435		#156										#156	205.082	35.605	0.173613		#156	83.802	22.481	0.268263		#156	77.951	24.633	0.316006		#156	219.839	106.617	0.484978
#157	78.87	10.184	0.129124		#157	39.58	2.929	0.074002		#157										#157	163.07	49.701	0.304783		#157	75.37	19.553	0.259427		#157	94.054	32.67	0.347354		#157	176.909	108.744	0.614689
#158	38.971	6.644	0.170486		#158	29.776	0.477	0.0160196		#158										#158	89.908	22.445	0.249644		#158	55.191	9.951	0.180301		#158	86.126	6.359	0.0738337		#158	102.15	14.198	0.138992
#159	63.88	8.63	0.135097		#159					#159										#159	153.119	31.399	0.205063		#159	57.482	3.571	0.0621238		#159	237.781	183.607	0.772169		#159	96.111	17.3	0.18
#160	92.993	8.442	0.090781		#160					#160										#160					#160	54.056	6.542	0.121023		#160	58.7	6.506	0.110835		#160	110.41	18.55	0.16801
#161					#161					#161										#161					#161	65.557	8.493	0.129551		#161	149.852	30.61	0.204268		#161	65.055	3.121	0.0479748
#162					#162					#162										#162					#162	130.192	21.526	0.16534		#162	145.22	28.251	0.194539		#162	207.219	93.02	0.448897
#163					#163					#163										#163					#163	47.343	3.287	0.0694295		#163	212.782	111.288	0.523014		#163	64.031	8.344	0.130312
#164					#164					#164										#164					#164	51.719	3.7	0.0715404		#164	139.699	40.438	0.289465		#164	215.196	72.146	0.335257
#165					#165					#165										#165					#165	41.751	3.489	0.0835669		#165	234.841	152.644	0.649989		#165	208.944	80.423	0.384902
#166					#166					#166										#166					#166					#166	120.831	86.153	0.713004		#166	241.779	64.641	0.267356
#167					#167					#167										#167					#167					#167
#168
#169
#170
#171
#172
		AVG	0.224612				AVG	0.227864				AVG	0.224629				AVG	0.225281				AVG	0.430828				AVG	0.257194				AVG	0.48348				AVG	0.490098
		SEM	0.0114873				SEM	0.0125067				SEM	0.0110095				SEM	0.0145731				SEM	0.0224701				SEM	0.0190788				SEM	0.0226852				SEM	0.022293

## Sheet: Fig 3F
	control shRNA
			Nuclear GR-	Nuclear GR+
	#1	total cell	13	11
	lamin B1	abnormal	3	9
		normal	10	2
			23.0769	81.8182
	#2	total cell	4	14
	lamin B1	abnormal	1	11				Nuclear GR-	Nuclear GR+		%	Nuclear GR -	Nuclear GR +
		normal	3	3			#1	0.230769	0.818182		#1	23.0769	81.8182
			25	78.5714			#2	0.25	0.785714		#2	25	78.5714
	#3	total cell	12	4			#3	0.166667	0.75		#3	16.6667	75
	lamin B1	abnormal	2	3			#4	0.157895	0.6		#4	15.7895	60
		normal	10	1			#5	0	0.666667		#5	0	66.6667
			16.6667	75			#6	0.166667	0.666667		#6	16.6667	66.6667
	#4	total cell	19	5
	lamin B1	abnormal	3	3
		normal	16	2
			15.7895	60
	#5	total cell	9	12
	lamin B1	abnormal	0	8
		normal	9	4
			0	66.6667
	#6	total cell	12	9
	lamin B1	abnormal	2	6
		normal	10	3
			16.6667	66.6667

## Sheet: Fig 3G
		control shRNA	GFP					control shRNA	GFP-GR100
		abnormal	Total	percent				abnormal	Total	percent
	#1	4	29	13.7931			#1	7	21	33.3333
	#2	2	35	5.71429			#2	6	16	37.5
	#3	3	25	12			#3	7	27	25.9259
	#4	4	34	11.7647			#4	10	25	40
	#5	3	27	11.1111			#5	9	29	31.0345
	#6	1	21	4.7619			#6	4	21	19.0476
	#7	4	39	10.2564			#7	7	23	30.4348
	#8	5	27	18.5185			#8	11	26	42.3077
	#9	1	31	3.22581			#9	10	37	27.027
	#10	2	29	6.89655			#10	8	22	36.3636
	AVG		297	9.80424			AVG		247	32.2974
	SEM			1.4769			SEM			2.46684
		LSM12 shRNA	GFP					LSM12 shRNA	GFP-GR100
		abnormal	Total	percent				abnormal	Total	percent
	#1	5	27	18.5185			#1	7	13	53.8462
	#2	6	35	17.1429			#2	14	24	58.3333
	#3	6	32	18.75			#3	11	17	64.7059
	#4	4	25	16			#4	10	15	66.6667
	#5	3	30	10			#5	10	19	52.6316
	#6	2	29	6.89655			#6	13	21	61.9048
	#7	1	17	5.88235			#7	8	17	47.0588
	#8	4	27	14.8148			#8	16	24	66.6667
	#9	2	23	8.69565			#9	12	17	70.5882
	#10	1	35	2.85714			#10	9	16	56.25
	AVG		280	11.9558			AVG		183	59.2367
	SEM			1.82692			SEM			2.81619

[truncated: 42 more sheets: Fig 4B, Fig 4D, Fig 4F, Fig 5A, Fig 5B, Fig 5C, Fig 5D, Fig 5F, Fig 5H, Fig 6B, Fig 6D, Fig 6F, Fig 6H, Fig 6J, Fig 7A, Fig 7B, Fig 7D, Fig 7F, Fig 7H, Fig 8D …]
